# Supplementary material for: Transition Zone1 Negatively Regulates Arabidopsis Aluminum Resistance Through Interaction With Aconitases
Source: Front Plant Sci. 2022 Jan 27;12:827797. doi: 10.3389/fpls.2021.827797 (PMC8829429; doi:10.3389/fpls.2021.827797)
Supplement: Supplementary file 2 [file Table_1.xlsx]

## Sheet: up expression
Gene ID	log2(Al_WT/CK_WT)	Qvalue(CK_WT-vs-Al_WT)	Other Gene ID	Transcripts	Gene Type	Transcripts Number	Start	End	Chr	Strand +/-	Length	Max Length of Transcript	TFs	Nr	GO
AT3G21305	10.219	1.69e-95	AT3G21305	AT3G21305.1	Known_gene	1	7492980	7493434	3	+	455	455		NP_001325661.1|2.6e-33|hypothetical protein AT3G21305 [Arabidopsis thaliana]
AT5G22520	8.75483	0	AT5G22520	AT5G22520.1	Known_gene	1	7478860	7479543	5	+	684	684		NP_197644.1|2.8e-52|hypothetical protein AT5G22520 [Arabidopsis thaliana]
AT4G27654	8.59842	1.2e-39	AT4G27654	AT4G27654.1	Known_gene	1	13811612	13812126	4	+	515	515		OAP00344.1|6.9e-27|hypothetical protein AXX17_AT4G31850 [Arabidopsis thaliana]	GO:0016021//integral component of membrane;GO:0044425//membrane part;GO:0016020//membrane;GO:0031224//intrinsic component of membrane;
AT5G22530	7.80816	4.34e-239	AT5G22530	AT5G22530.1	Known_gene	1	7480413	7481206	5	+	794	794		NP_568419.1|6.8e-74|hypothetical protein AT5G22530 [Arabidopsis thaliana]
AT5G09876	7.36352	5.53e-38	AT5G09876	AT5G09876.1	Known_gene	1	3079887	3080435	5	+	549	511		NP_001154701.1|1.4e-48|hypothetical protein AT5G09876 [Arabidopsis thaliana]
AT4G26290	6.9981	2.2e-08	AT4G26290	AT4G26290.1	Known_gene	1	13307595	13307822	4	-	228	228		NP_194359.1|1.2e-28|hypothetical protein AT4G26290 [Arabidopsis thaliana]
AT3G57460	6.76482	5.07e-101	AT3G57460	AT3G57460.1	Known_gene	1	21262986	21265827	3	-	2842	1510		OAP05203.1|8.2e-169|hypothetical protein AXX17_AT3G52040 [Arabidopsis thaliana]	GO:0003824//catalytic activity;GO:0005488//binding;GO:0046872//metal ion binding;GO:0043169//cation binding;GO:0043167//ion binding;
AT4G07408	6.44758	6.94e-12	AT4G07408	AT4G07408.1	Known_gene	1	4200595	4201226	4	+	632	632		NP_001319877.1|6.9e-29|hypothetical protein AT4G07408 [Arabidopsis thaliana]
AT1G24145	6.34582	2.62e-77	AT1G24145	AT1G24145.1	Known_gene	1	8540838	8542053	1	+	1216	1026		AAC00574.1|4.0e-66|Hypothetical protein [Arabidopsis thaliana]	GO:0031224//intrinsic component of membrane;GO:0016020//membrane;GO:0044425//membrane part;GO:0016021//integral component of membrane;
AT5G60350	6.22136	0	AT5G60350	AT5G60350.1,AT5G60350.2	Known_gene	2	24277730	24279147	5	+	1418	1307		NP_001332138.1|2.0e-155|hypothetical protein AT5G60350 [Arabidopsis thaliana]
AT1G53625	6.01608	0	AT1G53625	AT1G53625.1	Known_gene	1	20014379	20015038	1	-	660	660		NP_849804.1|3.2e-37|hypothetical protein AT1G53625 [Arabidopsis thaliana]
AT2G25215	6.00236	2.86e-09	AT2G25215	AT2G25215.1	Known_gene	1	10741671	10742161	2	-	491	491		NP_001325376.1|2.8e-38|hypothetical protein AT2G25125 [Arabidopsis thaliana]
AT1G68250	5.76752	7.42e-53	AT1G68250	AT1G68250.1,AT1G68250.2	Known_gene	2	25579373	25580199	1	-	827	827		NP_001117570.1|6.5e-58|hypothetical protein AT1G68250 [Arabidopsis thaliana]
AT4G13320	5.74419	4.87e-08	AT4G13320	AT4G13320.1	Known_gene	1	7753311	7754149	4	+	839	839		NP_193068.1|2.9e-123|hypothetical protein AT4G13320 [Arabidopsis thaliana]
AT2G41105	5.72271	2.59e-49	AT2G41105	AT2G41105.1	Known_gene	1	17138333	17139159	2	-	827	334		NP_001324804.1|1.1e-33|hypothetical protein AT2G41105 [Arabidopsis thaliana]	GO:0009314//response to radiation;GO:0009606//tropism;GO:0009612//response to mechanical stimulus;GO:0009642//response to light intensity;GO:0009652//thigmotropism;GO:0009646//response to absence of light;GO:0050896//response to stimulus;GO:0009628//response to abiotic stimulus;GO:0009416//response to light stimulus;GO:0009605//response to external stimulus;GO:0005622//intracellular;GO:0005911//c…
AT4G16855	5.61596	1.7e-07	AT4G16855	AT4G16855.1,AT4G16855.2	Known_gene	2	9481886	9482560	4	+	675	565		NP_001118996.1|2.1e-18|hypothetical protein AT4G16855 [Arabidopsis thaliana]
AT3G49540	5.59093	4.45e-13	AT3G49540	AT3G49540.1	Known_gene	1	18365678	18366666	3	+	989	886		NP_190523.1|1.9e-72|hypothetical protein AT3G49540 [Arabidopsis thaliana]
AT2G20150	5.58088	2.04e-35	AT2G20150	AT2G20150.1	Known_gene	1	8697300	8699299	2	+	2000	1284		OAP08745.1|2.2e-74|hypothetical protein AXX17_AT2G15470 [Arabidopsis thaliana]
AT1G51010	5.52135	4.04e-07	AT1G51010	AT1G51010.1	Known_gene	1	18911389	18912001	1	+	613	613		NP_001319191.1|1.0e-37|hypothetical protein AT1G51010 [Arabidopsis thaliana]	GO:0005829//cytosol;GO:0044444//cytoplasmic part;GO:0005622//intracellular;GO:0044464//cell part;GO:0044424//intracellular part;GO:0005623//cell;GO:0005737//cytoplasm;
AT4G08555	5.274	1.03e-136	AT4G08555	AT4G08555.1	Known_gene	1	5448049	5448638	4	+	590	590		NP_849345.1|1.7e-29|hypothetical protein AT4G08555 [Arabidopsis thaliana]
AT4G01535	5.09343	1.15e-05	AT4G01535	AT4G01535.1	Known_gene	1	669339	669830	4	+	492	414		NP_680554.1|3.4e-77|hypothetical protein AT4G01535 [Arabidopsis thaliana]
AT5G47380	4.96016	6.62e-09	AT5G47380	AT5G47380.5,AT5G47380.1,AT5G47380.4,AT5G47380.3,AT5G47380.2	Known_gene	5	19221274	19224652	5	-	3379	2452		BAF01272.1|0.0e+00|hypothetical protein [Arabidopsis thaliana]
AT5G51465	4.88861	2.51e-15	AT5G51465	AT5G51465.1	Known_gene	1	20904578	20905568	5	-	991	612		NP_001332435.1|1.1e-39|hypothetical protein AT5G51465 [Arabidopsis thaliana]
AT3G10930	4.69663	0	AT3G10930	AT3G10930.1	Known_gene	1	3420081	3420932	3	-	852	852		NP_566382.5|3.3e-50|hypothetical protein AT3G10930 [Arabidopsis thaliana]
AT4G24615	4.54822	0.000273908	AT4G24615	AT4G24615.1	Known_gene	1	12700593	12700921	4	+	329	300		NP_001329388.1|1.5e-29|hypothetical protein AT4G24615, partial [Arabidopsis thaliana]
AT5G03390	4.54431	7.18e-199	AT5G03390	AT5G03390.1	Known_gene	1	834859	836751	5	+	1893	1665		NP_195959.1|6.6e-220|hypothetical protein (DUF295) [Arabidopsis thaliana]	GO:0009507//chloroplast;GO:0005622//intracellular;GO:0044424//intracellular part;GO:0043231//intracellular membrane-bounded organelle;GO:0044464//cell part;GO:0043229//intracellular organelle;GO:0044444//cytoplasmic part;GO:0043226//organelle;GO:0005737//cytoplasm;GO:0009536//plastid;GO:0005623//cell;GO:0043227//membrane-bounded organelle;
AT1G51020	4.33724	3.94e-06	AT1G51020	AT1G51020.1	Known_gene	1	18913110	18913828	1	+	719	719		AAG50533.1|1.3e-42|hypothetical protein [Arabidopsis thaliana]	GO:0005622//intracellular;GO:0005829//cytosol;GO:0044464//cell part;GO:0005623//cell;GO:0044424//intracellular part;GO:0005737//cytoplasm;GO:0044444//cytoplasmic part;
AT4G27845	4.31582	9.76e-28	AT4G27845	AT4G27845.1	Known_gene	1	13866983	13868702	4	+	1720	755		NP_001328730.1|3.3e-102|hypothetical protein AT4G27845 [Arabidopsis thaliana]	GO:0051179//localization;GO:0006875//cellular metal ion homeostasis;GO:0051238//sequestering of metal ion;GO:0000041//transition metal ion transport;GO:0006828//manganese ion transport;GO:0098771//inorganic ion homeostasis;GO:0006880//intracellular sequestering of iron ion;GO:0034220//ion transmembrane transport;GO:0010038//response to metal ion;GO:0006879//cellular iron ion homeostasis;GO:000681…
AT3G05080	4.17749	0.00137024	AT3G05080	AT3G05080.1	Known_gene	1	1417907	1418280	3	+	374	374		NP_187159.1|1.3e-11|hypothetical protein AT3G05080 [Arabidopsis thaliana]
AT1G51000	4.17589	0.00137783	AT1G51000	AT1G51000.1	Known_gene	1	18909913	18910169	1	+	257	257		NP_175513.2|6.7e-31|hypothetical protein AT1G51000 [Arabidopsis thaliana]	GO:0007155//cell adhesion;GO:0022610//biological adhesion;GO:0003779//actin binding;GO:0008092//cytoskeletal protein binding;GO:0044877//macromolecular complex binding;GO:0032403//protein complex binding;GO:0005515//protein binding;GO:0051087//chaperone binding;GO:0005488//binding;GO:0051015//actin filament binding;
AT1G47130	4.12935	9.09e-28	AT1G47130	AT1G47130.1	Known_gene	1	17292564	17292755	1	+	192	192		NP_001321372.1|8.5e-32|hypothetical protein AT1G47130 [Arabidopsis thaliana]
AT4G14365	4.01576	0	XBAT34	AT4G14365.1	Known_gene	1	8271270	8273903	4	-	2634	1739		NP_567428.1|4.2e-217|hypothetical protein AT4G14365 [Arabidopsis thaliana]	GO:0044424//intracellular part;GO:0043226//organelle;GO:0005623//cell;GO:0043231//intracellular membrane-bounded organelle;GO:0005622//intracellular;GO:0032991//macromolecular complex;GO:0005634//nucleus;GO:0044464//cell part;GO:0043227//membrane-bounded organelle;GO:0000151//ubiquitin ligase complex;GO:0005737//cytoplasm;GO:0043229//intracellular organelle;GO:1902494//catalytic complex;GO:199023…
AT2G22426	4.00597	0.00255833	AT2G22426	AT2G22426.1	Known_gene	1	9516910	9517386	2	+	477	477		NP_001118362.1|1.5e-31|hypothetical protein AT2G22426 [Arabidopsis thaliana]
AT5G22545	4.00597	0.00255833	AT5G22545	AT5G22545.1	Known_gene	1	7483159	7483861	5	+	703	703		NP_680209.1|3.3e-56|hypothetical protein AT5G22545 [Arabidopsis thaliana]
AT5G25920	4.00597	0.00255833	AT5G25920	AT5G25920.1	Known_gene	1	9044140	9046528	5	-	2389	1859		NP_197964.2|2.7e-214|hypothetical protein AT5G25920 [Arabidopsis thaliana]
AT3G44755	3.96202	0.0029729	AT3G44755	AT3G44755.1	Known_gene	1	16301834	16302731	3	+	898	619		NP_680094.1|5.0e-80|hypothetical protein AT3G44755 [Arabidopsis thaliana]	GO:0031224//intrinsic component of membrane;GO:0044425//membrane part;GO:0016020//membrane;GO:0016021//integral component of membrane;
AT1G25277	3.91286	8.59e-05	AT1G25277	AT1G25277.2,AT1G25277.1	Known_gene	2	8861734	8862797	1	+	1064	983		NP_001321675.1|1.6e-29|hypothetical protein AT1G25277 [Arabidopsis thaliana]
AT4G15150	3.87013	0	AT4G15150	AT4G15150.1	Known_gene	1	8641499	8642278	4	-	780	482		OAO97637.1|2.2e-51|hypothetical protein AXX17_AT4G17580 [Arabidopsis thaliana]
AT3G57960	3.81332	0.00477986	AT3G57960	AT3G57960.1	Known_gene	1	21463091	21464194	3	+	1104	672		OAP02551.1|1.6e-124|hypothetical protein AXX17_AT3G52520 [Arabidopsis thaliana]	GO:0051704//multi-organism process;GO:0050896//response to stimulus;GO:0009605//response to external stimulus;GO:0043207//response to external biotic stimulus;GO:0006952//defense response;GO:0009607//response to biotic stimulus;GO:0006950//response to stress;GO:0098542//defense response to other organism;GO:0009620//response to fungus;GO:0050832//defense response to fungus;GO:0051707//response to…
AT4G27657	3.79256	2.69e-85	AT4G27657	AT4G27657.1	Known_gene	1	13812989	13813701	4	+	713	713		NP_567784.1|2.1e-26|hypothetical protein AT4G27657 [Arabidopsis thaliana]
AT5G17350	3.72329	1.58e-258	AT5G17350	AT5G17350.1	Known_gene	1	5718498	5719608	5	+	1111	1111		NP_197237.1|2.6e-95|hypothetical protein AT5G17350 [Arabidopsis thaliana]
AT5G36925	3.70641	4.11e-12	AT5G36925	AT5G36925.1	Known_gene	1	14565476	14566439	5	-	964	879		NP_850917.2|4.8e-36|hypothetical protein AT5G36925 [Arabidopsis thaliana]	GO:0006950//response to stress;GO:0006952//defense response;GO:0051704//multi-organism process;GO:0051707//response to other organism;GO:0050896//response to stimulus;GO:0009607//response to biotic stimulus;GO:0009605//response to external stimulus;GO:0043207//response to external biotic stimulus;GO:0098542//defense response to other organism;GO:0044464//cell part;GO:0090406//pollen tube;GO:01200…
AT5G66335	3.68178	0.00702095	AT5G66335	AT5G66335.1	Known_gene	1	26501531	26501965	5	+	435	435		NP_001330557.1|2.3e-71|hypothetical protein AT5G66335, partial [Arabidopsis thaliana]
AT1G70175	3.65036	6.32e-39	AT1G70175	AT1G70175.1	Known_gene	1	26424853	26425340	1	-	488	318		NP_001320591.1|2.6e-56|hypothetical protein AT1G70175 [Arabidopsis thaliana]	GO:1900056//negative regulation of leaf senescence;GO:0010038//response to metal ion;GO:0051239//regulation of multicellular organismal process;GO:0009651//response to salt stress;GO:0046686//response to cadmium ion;GO:2000241//regulation of reproductive process;GO:1901700//response to oxygen-containing compound;GO:0080186//developmental vegetative growth;GO:0050793//regulation of developmental p…
AT1G72240	3.6252	1.38e-126	AT1G72240	AT1G72240.1	Known_gene	1	27190036	27190754	1	+	719	719		NP_177369.3|9.9e-64|hypothetical protein AT1G72240 [Arabidopsis thaliana]
AT1G51670	3.59133	9.44e-09	AT1G51670	AT1G51670.1,AT1G51670.2	Known_gene	2	19156135	19158769	1	+	2635	1438		NP_175578.2|3.1e-95|hypothetical protein AT1G51670 [Arabidopsis thaliana]	GO:0009408//response to heat;GO:0009266//response to temperature stimulus;GO:0009628//response to abiotic stimulus;GO:0050896//response to stimulus;GO:0009409//response to cold;GO:0006950//response to stress;GO:0010286//heat acclimation;GO:0043229//intracellular organelle;GO:0044464//cell part;GO:0043227//membrane-bounded organelle;GO:0005623//cell;GO:0005737//cytoplasm;GO:0043231//intracellular …
AT3G21405	3.58611	0.00909718	AT3G21405	AT3G21405.1	Known_gene	1	7536082	7536288	3	+	207	207		NP_001327203.1|3.2e-31|hypothetical protein AT3G21405 [Arabidopsis thaliana]	GO:0016043//cellular component organization;GO:0071822//protein complex subunit organization;GO:0097031//mitochondrial respiratory chain complex I biogenesis;GO:0070271//protein complex biogenesis;GO:0007005//mitochondrion organization;GO:0034622//cellular macromolecular complex assembly;GO:0006996//organelle organization;GO:0009987//cellular process;GO:0044085//cellular component biogenesis;GO:0…
AT4G27652	3.50695	6.9e-183	AT4G27652	AT4G27652.1	Known_gene	1	13809779	13810462	4	+	684	684		NP_567782.1|1.3e-28|hypothetical protein AT4G27652 [Arabidopsis thaliana]
AT1G75717	3.4654	0.000966158	AT1G75717	AT1G75717.1	Known_gene	1	28433919	28434261	1	+	343	343		NP_001117604.1|1.8e-47|hypothetical protein AT1G75717 [Arabidopsis thaliana]
AT4G12735	3.4654	4.44e-10	AT4G12735	AT4G12735.1	Known_gene	1	7493716	7494234	4	-	519	519		NP_974539.1|2.9e-25|hypothetical protein AT4G12735 [Arabidopsis thaliana]	GO:0005886//plasma membrane;GO:0071944//cell periphery;GO:0044464//cell part;GO:0016020//membrane;GO:0005623//cell;
AT1G21520	3.46102	7.97e-250	AT1G21520	AT1G21520.1	Known_gene	1	7534019	7534927	1	-	909	909		NP_173571.2|9.0e-30|hypothetical protein AT1G21520 [Arabidopsis thaliana]	GO:0050896//response to stimulus;GO:0006979//response to oxidative stress;GO:0006950//response to stress;GO:0005783//endoplasmic reticulum;GO:0012505//endomembrane system;GO:0005737//cytoplasm;GO:0044424//intracellular part;GO:0005623//cell;GO:0043226//organelle;GO:0005622//intracellular;GO:0043229//intracellular organelle;GO:0043231//intracellular membrane-bounded organelle;GO:0044444//cytoplasm…
AT5G57123	3.42551	8.29e-22	AT5G57123	AT5G57123.1	Known_gene	1	23126874	23127724	5	-	851	851		NP_680449.1|1.0e-35|hypothetical protein AT5G57123 [Arabidopsis thaliana]
AT2G40165	3.37404	9.34e-12	AT2G40165	AT2G40165.1	Known_gene	1	16777493	16779137	2	-	1645	605		NP_001323675.1|6.4e-48|hypothetical protein AT2G40165 [Arabidopsis thaliana]	GO:0009628//response to abiotic stimulus;GO:0071554//cell wall organization or biogenesis;GO:0009266//response to temperature stimulus;GO:0009409//response to cold;GO:0009987//cellular process;GO:0050826//response to freezing;GO:0050896//response to stimulus;GO:0006950//response to stress;GO:0043227//membrane-bounded organelle;GO:0044425//membrane part;GO:0005622//intracellular;GO:0016021//integr…
AT5G05300	3.36854	4.52e-15	AT5G05300	AT5G05300.1	Known_gene	1	1569855	1570609	5	-	755	755		NP_001318482.1|2.7e-48|hypothetical protein AT5G05300 [Arabidopsis thaliana]	GO:0050789//regulation of biological process;GO:0050776//regulation of immune response;GO:0065007//biological regulation;GO:0048583//regulation of response to stimulus;GO:0031347//regulation of defense response;GO:0002682//regulation of immune system process;GO:0080134//regulation of response to stress;GO:0045088//regulation of innate immune response;
AT2G25125	3.3508	0.0161208	AT2G25125	AT2G25125.1	Known_gene	1	10741777	10742001	2	+	225	225		NP_001325376.1|5.0e-38|hypothetical protein AT2G25125 [Arabidopsis thaliana]
AT5G55270	3.32789	0.0169454	AT5G55270	AT5G55270.1	Known_gene	1	22419147	22420518	5	+	1372	1372		NP_200338.1|1.5e-214|hypothetical protein (DUF295) [Arabidopsis thaliana]
AT5G44567	3.32789	0.0169454	AT5G44567	AT5G44567.1	Known_gene	1	17953282	17954554	5	+	1273	550		OAO92175.1|1.1e-33|hypothetical protein AXX17_AT5G42730 [Arabidopsis thaliana]
ATMG00450	3.32789	0.0169454	ORF106B	ATMG00450.1	Known_gene	1	119381	119701	mitochondria	-	321	321		NP_085506.1|8.4e-55|hypothetical protein ArthMp038 [Arabidopsis thaliana]	GO:0005622//intracellular;GO:0043229//intracellular organelle;GO:0044464//cell part;GO:0005739//mitochondrion;GO:0044444//cytoplasmic part;GO:0005623//cell;GO:0016020//membrane;GO:0044424//intracellular part;GO:0043227//membrane-bounded organelle;GO:0043231//intracellular membrane-bounded organelle;GO:0005737//cytoplasm;GO:0043226//organelle;
AT1G36085	3.32789	0.0169454	AT1G36085	AT1G36085.1	Known_gene	1	13486004	13486920	1	-	917	714		NP_001320415.1|3.2e-75|hypothetical protein AT1G23915 [Arabidopsis thaliana]
AT4G21920	3.27606	2.5e-31	AT4G21920	AT4G21920.1	Known_gene	1	11635877	11636720	4	-	844	844		NP_193923.1|9.5e-66|hypothetical protein AT4G21920 [Arabidopsis thaliana]
AT2G36440	3.17589	7.39e-05	AT2G36440	AT2G36440.1	Known_gene	1	15292538	15292917	2	+	380	380		NP_181185.1|1.9e-34|hypothetical protein AT2G36440 [Arabidopsis thaliana]
AT4G36500	3.05781	0	AT4G36500	AT4G36500.1	Known_gene	1	17225793	17226833	4	-	1041	1041		NP_195368.1|1.9e-63|hypothetical protein AT4G36500 [Arabidopsis thaliana]
AT4G14450	3.05659	3.15e-31	AT4G14450	AT4G14450.1	Known_gene	1	8309384	8310058	4	+	675	675		NP_193181.3|7.1e-64|hypothetical protein AT4G14450 [Arabidopsis thaliana]	GO:0009507//chloroplast;GO:0043227//membrane-bounded organelle;GO:0005737//cytoplasm;GO:0043229//intracellular organelle;GO:0044424//intracellular part;GO:0005622//intracellular;GO:0043226//organelle;GO:0044464//cell part;GO:0044444//cytoplasmic part;GO:0009536//plastid;GO:0043231//intracellular membrane-bounded organelle;GO:0005623//cell;
AT1G13520	3.03398	0	AT1G13520	AT1G13520.1	Known_gene	1	4631633	4633299	1	-	1667	1464		AAF99821.1|1.4e-234|Hypothetical protein [Arabidopsis thaliana]
AT2G07637	3.00597	0.00023663	AT2G07637	AT2G07637.1	Known_gene	1	3343332	3344075	2	+	744	475		NP_001325122.1|3.0e-45|hypothetical protein AT2G07637 [Arabidopsis thaliana]
AT4G09035	2.9746	0	AT4G09035	AT4G09035.1	Known_gene	1	5792289	5792625	4	-	337	327		NP_001329944.1|1.1e-46|hypothetical protein AT4G09035, partial [Arabidopsis thaliana]	GO:0005623//cell;GO:0031224//intrinsic component of membrane;GO:0044425//membrane part;GO:0016021//integral component of membrane;GO:0044464//cell part;GO:0031225//anchored component of membrane;GO:0005886//plasma membrane;GO:0016020//membrane;GO:0071944//cell periphery;
AT5G01760	2.95987	4.29e-20	AT5G01760	AT5G01760.1	Known_gene	1	291687	294304	5	+	2618	1872		OAO94505.1|0.0e+00|hypothetical protein AXX17_AT5G00850 [Arabidopsis thaliana]	GO:0006810//transport;GO:0070727//cellular macromolecule localization;GO:0042886//amide transport;GO:0051234//establishment of localization;GO:0008104//protein localization;GO:0015833//peptide transport;GO:0006886//intracellular protein transport;GO:0071705//nitrogen compound transport;GO:0033036//macromolecule localization;GO:0071702//organic substance transport;GO:0015031//protein transport;GO:…
AT2G28426	2.91286	0.000420662	AT2G28426	AT2G28426.1	Known_gene	1	12159276	12159407	2	-	132	132		NP_001118401.1|2.3e-19|hypothetical protein AT2G28426 [Arabidopsis thaliana]
AT1G22470	2.81513	2.17e-126	AT1G22470	AT1G22470.1	Known_gene	1	7932777	7933604	1	-	828	828		NP_173663.2|9.9e-68|hypothetical protein AT1G22470 [Arabidopsis thaliana]
AT2G38350	2.81332	0.0107949	AT2G38350	AT2G38350.1	Known_gene	1	16068341	16069308	2	+	968	291		NP_181369.1|1.3e-49|hypothetical protein AT2G38350 [Arabidopsis thaliana]
AT2G38790	2.77186	4.01e-193	AT2G38790	AT2G38790.1	Known_gene	1	16214189	16215264	2	-	1076	1076		NP_181413.2|1.2e-108|hypothetical protein AT2G38790 [Arabidopsis thaliana]
AT1G47400	2.72637	3.08e-07	AT1G47400	AT1G47400.1	Known_gene	1	17385707	17386485	1	+	779	779		NP_175173.2|7.3e-20|hypothetical protein AT1G47400 [Arabidopsis thaliana]
AT5G14730	2.68039	2.09e-95	AT5G14730	AT5G14730.1	Known_gene	1	4756057	4757744	5	+	1688	1688		NP_196977.1|9.6e-134|hypothetical protein AT5G14730 [Arabidopsis thaliana]
AT3G50800	2.66842	6.24e-154	AT3G50800	AT3G50800.1	Known_gene	1	18882112	18883033	3	-	922	922		NP_190649.1|6.0e-82|hypothetical protein AT3G50800 [Arabidopsis thaliana]
AT1G32920	2.65851	0	AT1G32920	AT1G32920.1	Known_gene	1	11928757	11929993	1	+	1237	1237		NP_001319130.1|4.1e-33|hypothetical protein AT1G32920 [Arabidopsis thaliana]	GO:0006950//response to stress;GO:0050896//response to stimulus;GO:0009611//response to wounding;
AT3G57450	2.63511	0	AT3G57450	AT3G57450.1	Known_gene	1	21261046	21262763	3	+	1718	1718		NP_001319780.1|6.2e-48|hypothetical protein AT3G57450 [Arabidopsis thaliana]
AT1G20070	2.6156	5.54e-206	AT1G20070	AT1G20070.1	Known_gene	1	6958010	6959123	1	-	1114	1114		NP_173435.1|4.9e-102|hypothetical protein AT1G20070 [Arabidopsis thaliana]
AT5G65300	2.61498	1.99e-202	AT5G65300	AT5G65300.1	Known_gene	1	26095143	26096114	5	-	972	972		NP_569010.1|7.3e-78|hypothetical protein AT5G65300 [Arabidopsis thaliana]
AT2G27389	2.6133	2.81e-148	AT2G27389	AT2G27389.1	Known_gene	1	11720294	11721081	2	+	788	788		NP_001189619.1|1.5e-76|hypothetical protein AT2G27389 [Arabidopsis thaliana]
AT5G55507	2.59093	0.0195128	AT5G55507	AT5G55507.1	Known_gene	1	22485099	22485712	5	-	614	614		OAO92371.1|1.8e-69|hypothetical protein AXX17_AT5G54650 [Arabidopsis thaliana]
AT1G23520	2.59093	0.0195128	AT1G23520	AT1G23520.4,AT1G23520.2,AT1G23520.3,AT1G23520.1	Known_gene	4	8343424	8344839	1	-	1416	1184		NP_001185072.1|9.0e-93|hypothetical protein (DUF220) [Arabidopsis thaliana]
AT3G12320	2.56236	6.62e-16	AT3G12320	AT3G12320.3,AT3G12320.2,AT3G12320.1	Known_gene	3	3923515	3925502	3	+	1988	1475		NP_001326664.1|1.6e-131|hypothetical protein AT3G12320 [Arabidopsis thaliana]	GO:1901362//organic cyclic compound biosynthetic process;GO:0071704//organic substance metabolic process;GO:0034645//cellular macromolecule biosynthetic process;GO:0044237//cellular metabolic process;GO:0050794//regulation of cellular process;GO:0010468//regulation of gene expression;GO:0010467//gene expression;GO:0007623//circadian rhythm;GO:0009059//macromolecule biosynthetic process;GO:0006807…
AT4G35430	2.56208	0.000105604	AT4G35430	AT4G35430.1	Known_gene	1	16835989	16836421	4	-	433	433		NP_974688.1|3.0e-31|hypothetical protein AT4G35430 [Arabidopsis thaliana]
AT1G07500	2.52678	3.21e-82	AT1G07500	AT1G07500.1	Known_gene	1	2304766	2305031	1	-	266	266		NP_001318942.1|1.3e-42|hypothetical protein AT1G07500 [Arabidopsis thaliana]	GO:0051716//cellular response to stimulus;GO:0009987//cellular process;GO:0007049//cell cycle;GO:0006950//response to stress;GO:0050896//response to stimulus;GO:0033554//cellular response to stress;GO:0006974//cellular response to DNA damage stimulus;GO:0019207//kinase regulator activity;GO:0019210//kinase inhibitor activity;GO:0019887//protein kinase regulator activity;GO:0098772//molecular func…
AT4G33467	2.47949	4.06e-13	AT4G33467	AT4G33467.2,AT4G33467.1	Known_gene	2	16101460	16102220	4	-	761	673		NP_001078485.1|6.6e-51|hypothetical protein AT4G33467 [Arabidopsis thaliana]
AT4G39360	2.4654	1.18e-16	AT4G39360	AT4G39360.1	Known_gene	1	18302775	18303624	4	+	850	850		NP_195646.2|1.6e-68|hypothetical protein AT4G39360 [Arabidopsis thaliana]
AT3G15518	2.42737	3.18e-158	AT3G15518	AT3G15518.1	Known_gene	1	5249112	5249754	3	+	643	643		AAF35418.1|7.2e-58|hypothetical protein [Arabidopsis thaliana]
AT5G46130	2.421	5.82e-06	AT5G46130	AT5G46130.1	Known_gene	1	18702914	18704484	5	-	1571	1369		NP_199425.1|2.3e-226|hypothetical protein (DUF295) [Arabidopsis thaliana]
AT5G06755	2.35638	4.67e-06	AT5G06755	AT5G06755.1	Known_gene	1	2088847	2089287	5	-	441	360		NP_001154696.1|6.5e-64|hypothetical protein AT5G06755 [Arabidopsis thaliana]
AT3G23170	2.35035	3.55e-167	AT3G23170	AT3G23170.1	Known_gene	1	8267920	8268961	3	-	1042	1042		NP_566723.1|7.9e-54|hypothetical protein AT3G23170 [Arabidopsis thaliana]
AT2G39650	2.3426	3.24e-240	AT2G39650	AT2G39650.2,AT2G39650.1	Known_gene	2	16527730	16529494	2	-	1765	1679		OAP08101.1|1.8e-132|hypothetical protein AXX17_AT2G36560 [Arabidopsis thaliana]
AT1G17065	2.34191	2.89e-05	AT1G17065	AT1G17065.1	Known_gene	1	5832303	5834030	1	+	1728	762		NP_001321156.1|5.8e-147|hypothetical protein AT1G17065 [Arabidopsis thaliana]
AT3G15251	2.32789	0.0350054	AT3G15251	AT3G15251.1	Known_gene	1	5137205	5137318	3	+	114	114		NP_001118632.1|2.5e-14|hypothetical protein AT3G15251 [Arabidopsis thaliana]
ATMG00760	2.32789	0.0350054	ORF109B	ATMG00760.1	Known_gene	1	3308902	3309231	2	+	330	330		NP_085535.1|3.9e-55|hypothetical protein ArthMp068 [Arabidopsis thaliana]	GO:0043227//membrane-bounded organelle;GO:0044424//intracellular part;GO:0005622//intracellular;GO:0043226//organelle;GO:0043229//intracellular organelle;GO:0044444//cytoplasmic part;GO:0005737//cytoplasm;GO:0005739//mitochondrion;GO:0043231//intracellular membrane-bounded organelle;GO:0044464//cell part;GO:0005623//cell;
AT1G14642	2.32789	0.00149327	AT1G14642	AT1G14642.1	Known_gene	1	5026364	5026585	1	+	222	132		NP_001154339.1|6.1e-12|hypothetical protein AT1G14642 [Arabidopsis thaliana]
AT5G56555	2.32789	0.00149327	AT5G56555	AT5G56555.1	Known_gene	1	22898714	22899064	5	+	351	193		NP_001330184.1|2.8e-13|hypothetical protein AT5G56555, partial [Arabidopsis thaliana]
AT1G52855	2.32789	0.00149327	AT1G52855	AT1G52855.1	Known_gene	1	19682773	19683565	1	-	793	793		NP_974011.1|1.8e-34|hypothetical protein AT1G52855 [Arabidopsis thaliana]
AT3G49796	2.32789	0.0350054	AT3G49796	AT3G49796.1	Known_gene	1	18471057	18471424	3	+	368	368		NP_001118804.1|4.2e-42|hypothetical protein AT3G49796 [Arabidopsis thaliana]
AT2G36220	2.3134	0	AT2G36220	AT2G36220.1	Known_gene	1	15192480	15193698	2	+	1219	1219		NP_565838.1|6.0e-146|hypothetical protein AT2G36220 [Arabidopsis thaliana]	GO:0009987//cellular process;GO:0045333//cellular respiration;GO:0044237//cellular metabolic process;GO:0009061//anaerobic respiration;GO:0055114//oxidation-reduction process;GO:0015980//energy derivation by oxidation of organic compounds;GO:0006091//generation of precursor metabolites and energy;GO:0008152//metabolic process;
AT1G77270	2.30093	0.0325369	AT1G77270	AT1G77270.2,AT1G77270.1	Known_gene	2	29027753	29031386	1	+	3634	2721		NP_177851.2|0.0e+00|hypothetical protein AT1G77270 [Arabidopsis thaliana]
AT2G35765	2.28157	0.000110334	AT2G35765	AT2G35765.1	Known_gene	1	15033537	15034091	2	+	555	455		NP_001078010.1|9.7e-33|hypothetical protein AT2G35765 [Arabidopsis thaliana]
AT5G24640	2.26231	5.41e-07	AT5G24640	AT5G24640.1	Known_gene	1	8436352	8436895	5	+	544	544		NP_197852.1|2.0e-64|hypothetical protein AT5G24640 [Arabidopsis thaliana]	GO:0009061//anaerobic respiration;GO:0008152//metabolic process;GO:0044237//cellular metabolic process;GO:0006091//generation of precursor metabolites and energy;GO:0045333//cellular respiration;GO:0009987//cellular process;GO:0055114//oxidation-reduction process;GO:0015980//energy derivation by oxidation of organic compounds;GO:0043226//organelle;GO:0005737//cytoplasm;GO:0005622//intracellular;G…
AT1G13480	2.2265	0	AT1G13480	AT1G13480.1	Known_gene	1	4622550	4624081	1	-	1532	1435		NP_172805.1|7.9e-230|hypothetical protein (DUF1262) [Arabidopsis thaliana]
AT5G44065	2.19359	1.48e-06	AT5G44065	AT5G44065.1	Known_gene	1	17733485	17733774	5	+	290	290		NP_001119369.1|4.3e-34|hypothetical protein AT5G44065 [Arabidopsis thaliana]
AT5G20100	2.17589	0.0120748	AT5G20100	AT5G20100.1	Known_gene	1	6789935	6790841	5	+	907	907		EFH48181.1|6.0e-58|hypothetical protein ARALYDRAFT_351105 [Arabidopsis lyrata subsp. lyrata]
AT1G65346	2.16957	0.0325966	AT1G65346	AT1G65346.1	Known_gene	1	124363	125220	mitochondria	+	858	369		NP_001154448.1|1.1e-63|hypothetical protein AT1G65346 [Arabidopsis thaliana]
AT5G25750	2.16724	0.00017506	AT5G25750	AT5G25750.1	Known_gene	1	8950884	8951143	5	+	260	216		NP_197947.1|1.2e-33|hypothetical protein AT5G25750 [Arabidopsis thaliana]	GO:0044425//membrane part;GO:0031224//intrinsic component of membrane;GO:0016020//membrane;GO:0016021//integral component of membrane;GO:0004252//serine-type endopeptidase activity;GO:0003824//catalytic activity;GO:0017171//serine hydrolase activity;GO:0008236//serine-type peptidase activity;GO:0070011//peptidase activity, acting on L-amino acid peptides;GO:0016787//hydrolase activity;GO:0140096/…
AT4G37409	2.12895	0.00436674	AT4G37409	AT4G37409.4,AT4G37409.1,AT4G37409.3,AT4G37409.2	Known_gene	4	17590769	17592911	4	-	2143	1522		NP_001328429.1|6.0e-46|hypothetical protein AT4G37409 [Arabidopsis thaliana]	GO:1901135//carbohydrate derivative metabolic process;GO:1901360//organic cyclic compound metabolic process;GO:0034641//cellular nitrogen compound metabolic process;GO:0044281//small molecule metabolic process;GO:0043436//oxoacid metabolic process;GO:0019757//glycosinolate metabolic process;GO:0019760//glucosinolate metabolic process;GO:0006952//defense response;GO:0042430//indole-containing comp…
AT1G17830	2.09523	5.53e-24	AT1G17830	AT1G17830.1	Known_gene	1	6135751	6138500	1	-	2750	1709		NP_564038.1|1.7e-199|hypothetical protein (DUF789) [Arabidopsis thaliana]
AT1G13490	2.09158	3.04e-19	AT1G13490	AT1G13490.1,AT1G13490.2	Known_gene	2	4624564	4626166	1	-	1603	1402		NP_001322967.1|1.9e-228|hypothetical protein (DUF1262) [Arabidopsis thaliana]
AT2G18680	2.04188	3.48e-118	AT2G18680	AT2G18680.1	Known_gene	1	8094614	8095779	2	+	1166	1166		OAP07433.1|1.8e-152|hypothetical protein AXX17_AT2G14020 [Arabidopsis thaliana]	GO:0005737//cytoplasm;GO:0031224//intrinsic component of membrane;GO:0044444//cytoplasmic part;GO:0043229//intracellular organelle;GO:0044425//membrane part;GO:0016020//membrane;GO:0005622//intracellular;GO:0043231//intracellular membrane-bounded organelle;GO:0043226//organelle;GO:0012505//endomembrane system;GO:0044424//intracellular part;GO:0016021//integral component of membrane;GO:0044464//ce…
AT5G56985	2.03555	1.27e-89	AT5G56985	AT5G56985.1	Known_gene	1	23056476	23056904	5	+	429	429		NP_001330463.1|3.7e-74|hypothetical protein AT5G56985 [Arabidopsis thaliana]	GO:0016020//membrane;GO:0016021//integral component of membrane;GO:0031224//intrinsic component of membrane;GO:0044425//membrane part;
AT3G59880	2.03345	1.99e-24	AT3G59880	AT3G59880.1	Known_gene	1	22120876	22121957	3	+	1082	1082		NP_191547.2|1.2e-65|hypothetical protein AT3G59880 [Arabidopsis thaliana]	GO:0005623//cell;GO:0071944//cell periphery;GO:0005886//plasma membrane;GO:0016020//membrane;GO:0044464//cell part;
ATMG01020	2.01623	0.0580309	ORF153B	ATMG01020.1	Known_gene	1	261617	262078	mitochondria	-	462	462		NP_085556.1|5.0e-77|hypothetical protein ArthMp089 [Arabidopsis thaliana]	GO:0044425//membrane part;GO:0031966//mitochondrial membrane;GO:0044429//mitochondrial part;GO:0005622//intracellular;GO:0044446//intracellular organelle part;GO:0005623//cell;GO:0044424//intracellular part;GO:0016021//integral component of membrane;GO:0044422//organelle part;GO:0031975//envelope;GO:0005737//cytoplasm;GO:0044444//cytoplasmic part;GO:0043229//intracellular organelle;GO:0044464//ce…
AT1G65483	2.00597	0.020406	AT1G65483	AT1G65483.1,AT1G65483.2	Known_gene	2	24342483	24344158	1	+	1676	1609		NP_001077776.1|1.6e-36|hypothetical protein AT1G65483 [Arabidopsis thaliana]
AT5G07310	2.00597	0.00709702	AT5G07310	AT5G07310.1	Known_gene	1	2305551	2306837	5	+	1287	1102	AP2-EREBP	OAO92713.1|2.2e-155|hypothetical protein AXX17_AT5G06980 [Arabidopsis thaliana]	GO:0010467//gene expression;GO:0007165//signal transduction;GO:0009725//response to hormone;GO:0006807//nitrogen compound metabolic process;GO:0070887//cellular response to chemical stimulus;GO:0009755//hormone-mediated signaling pathway;GO:0097659//nucleic acid-templated transcription;GO:0050789//regulation of biological process;GO:0044249//cellular biosynthetic process;GO:0032870//cellular resp…
AT4G32342	2.00597	0.0625849	AT4G32342	AT4G32342.1,AT4G32342.2	Known_gene	2	15615184	15616382	4	-	1199	668		NP_001329396.1|1.2e-98|hypothetical protein AT4G32342 [Arabidopsis thaliana]
AT5G40790	2.00597	0.0625849	AT5G40790	AT5G40790.1	Known_gene	1	16330041	16331276	5	-	1236	1236		NP_198895.1|1.3e-175|hypothetical protein AT5G40790 [Arabidopsis thaliana]
AT2G15318	2.00597	0.0625849	AT2G15318	AT2G15318.1	Known_gene	1	6664649	6665356	2	+	708	708		NP_001318228.1|1.5e-43|hypothetical protein AT2G15318 [Arabidopsis thaliana]
AT2G32487	2.00597	0.0625849	AT2G32487	AT2G32487.2,AT2G32487.3,AT2G32487.4,AT2G32487.1	Known_gene	4	13791857	13793320	2	+	1464	1004		NP_001077994.2|5.5e-32|hypothetical protein AT2G32487 [Arabidopsis thaliana]	GO:0044425//membrane part;GO:0031224//intrinsic component of membrane;GO:0016020//membrane;GO:0016021//integral component of membrane;
AT4G28405	2.00597	0.0625849	AT4G28405	AT4G28405.1	Known_gene	1	14050579	14050817	4	-	239	239		OAP00632.1|7.3e-40|hypothetical protein AXX17_AT4G32710 [Arabidopsis thaliana]	GO:0006869//lipid transport;GO:0051179//localization;GO:0071702//organic substance transport;GO:0006810//transport;GO:0033036//macromolecule localization;GO:0051234//establishment of localization;GO:0010876//lipid localization;GO:0016020//membrane;
AT3G63255	1.98774	9.42e-23	AT3G63255	AT3G63255.1	Known_gene	1	23372870	23373545	3	+	676	590		NP_001325490.1|2.4e-47|hypothetical protein AT3G63255 [Arabidopsis thaliana]	GO:0043412//macromolecule modification;GO:0006807//nitrogen compound metabolic process;GO:0019538//protein metabolic process;GO:0006468//protein phosphorylation;GO:0044238//primary metabolic process;GO:0050896//response to stimulus;GO:0008152//metabolic process;GO:0006796//phosphate-containing compound metabolic process;GO:0044267//cellular protein metabolic process;GO:0044260//cellular macromole…
AT3G14870	1.9636	1.6e-162	AT3G14870	AT3G14870.1,AT3G14870.4,AT3G14870.3,AT3G14870.2,AT3G14870.5	Known_gene	5	5002271	5005877	3	+	3607	2969		NP_001030697.1|5.7e-264|hypothetical protein (DUF641) [Arabidopsis thaliana]
AT3G03020	1.90535	8.56e-124	AT3G03020	AT3G03020.2,AT3G03020.1	Known_gene	2	680944	681999	3	+	1056	779		NP_566190.1|1.4e-31|hypothetical protein AT3G03020 [Arabidopsis thaliana]	GO:0034613//cellular protein localization;GO:0006886//intracellular protein transport;GO:0015833//peptide transport;GO:0051234//establishment of localization;GO:0046907//intracellular transport;GO:0015031//protein transport;GO:0051649//establishment of localization in cell;GO:0051179//localization;GO:0042886//amide transport;GO:0071702//organic substance transport;GO:0008104//protein localization…
AT1G77160	1.87891	0.0171231	AT1G77160	AT1G77160.1,AT1G77160.2	Known_gene	2	28995146	28996594	1	-	1449	1180		NP_177841.2|6.9e-149|hypothetical protein (DUF506) [Arabidopsis thaliana]	GO:0043227//membrane-bounded organelle;GO:0044464//cell part;GO:0044424//intracellular part;GO:0043229//intracellular organelle;GO:0043231//intracellular membrane-bounded organelle;GO:0005634//nucleus;GO:0005622//intracellular;GO:0031224//intrinsic component of membrane;GO:0043226//organelle;GO:0016020//membrane;GO:0005623//cell;GO:0016021//integral component of membrane;GO:0044425//membrane part;
AT1G03395	1.83194	0.163612	AT1G03395	AT1G03395.1	Known_gene	1	841677	842158	1	+	482	229		NP_001321835.1|7.1e-24|hypothetical protein AT1G03395 [Arabidopsis thaliana]	GO:0016747//transferase activity, transferring acyl groups other than amino-acyl groups;GO:0003824//catalytic activity;GO:0016746//transferase activity, transferring acyl groups;GO:0016740//transferase activity;
AT1G08165	1.81614	2.68e-25	AT1G08165	AT1G08165.1	Known_gene	1	2561449	2562316	1	-	868	776		NP_001117246.1|4.7e-19|hypothetical protein AT1G08165 [Arabidopsis thaliana]
AT2G07684	1.81332	0.0341695	AT2G07684	AT2G07684.1	Known_gene	1	268662	268772	mitochondria	+	111	111		NP_001118285.1|8.5e-15|hypothetical protein AT2G07684 [Arabidopsis thaliana]
AT4G16215	1.81332	0.0341695	AT4G16215	AT4G16215.1	Known_gene	1	9179244	9179833	4	-	590	372		NP_680710.1|1.0e-64|hypothetical protein AT4G16215 [Arabidopsis thaliana]
AT1G80865	1.80347	4.54e-15	AT1G80865	AT1G80865.1,AT1G80865.2	Known_gene	2	30389538	30390557	1	+	1020	721		NP_001320316.1|3.0e-62|hypothetical protein AT1G80865 [Arabidopsis thaliana]
AT3G12835	1.79133	0.098374	AT3G12835	AT3G12835.1	Known_gene	1	4083265	4083369	3	-	105	105		NP_001326947.1|1.5e-13|hypothetical protein AT3G12833 [Arabidopsis thaliana]
AT4G35320	1.7806	6.94e-107	AT4G35320	AT4G35320.1	Known_gene	1	16805869	16806830	4	-	962	962		NP_567982.1|4.7e-77|hypothetical protein AT4G35320 [Arabidopsis thaliana]
AT5G46140	1.77856	2.26e-05	AT5G46140	AT5G46140.2,AT5G46140.1	Known_gene	2	18704997	18706708	5	-	1712	1409		OAO93164.1|1.7e-180|hypothetical protein AXX17_AT5G44570 [Arabidopsis thaliana]
AT1G05330	1.74293	0.0190131	AT1G05330	AT1G05330.1	Known_gene	1	1558058	1558745	1	+	688	688		NP_172025.1|3.5e-74|hypothetical protein AT1G05330 [Arabidopsis thaliana]
AT2G28570	1.732	0	AT2G28570	AT2G28570.1,AT2G28570.2	Known_gene	2	12241766	12242778	2	+	1013	1013		NP_565675.1|1.8e-32|hypothetical protein AT2G28570 [Arabidopsis thaliana]
AT1G13530	1.73024	0	AT1G13530	AT1G13530.1	Known_gene	1	4633590	4635129	1	-	1540	1308		NP_172810.1|2.2e-231|hypothetical protein (DUF1262) [Arabidopsis thaliana]
AT1G47395	1.71834	6.66e-05	AT1G47395	AT1G47395.1	Known_gene	1	17382998	17383830	1	+	833	833		NP_849780.1|1.3e-19|hypothetical protein AT1G47395 [Arabidopsis thaliana]
AT2G18685	1.697	2.89e-19	AT2G18685	AT2G18685.1	Known_gene	1	8094824	8095027	2	-	204	204		NP_001324692.1|2.9e-29|hypothetical protein AT2G18685 [Arabidopsis thaliana]	GO:0016020//membrane;GO:0005737//cytoplasm;GO:0044464//cell part;GO:0043229//intracellular organelle;GO:0005622//intracellular;GO:0043227//membrane-bounded organelle;GO:0043231//intracellular membrane-bounded organelle;GO:0012505//endomembrane system;GO:0044424//intracellular part;GO:0043226//organelle;GO:0016021//integral component of membrane;GO:0044425//membrane part;GO:0005783//endoplasmic re…
AT3G57210	1.68404	0.00606737	AT3G57210	AT3G57210.1	Known_gene	1	21172827	21174172	3	-	1346	1231		NP_191280.4|1.7e-84|hypothetical protein AT3G57210 [Arabidopsis thaliana]
ATMG00040	1.66098	0.00154568	ORF315	ATMG00040.1	Known_gene	1	16844	17791	mitochondria	-	948	948		NP_085476.1|1.2e-170|hypothetical protein ArthMp004 [Arabidopsis thaliana]	GO:0015988//energy coupled proton transmembrane transport, against electrochemical gradient;GO:0018130//heterocycle biosynthetic process;GO:0015992//proton transport;GO:0019438//aromatic compound biosynthetic process;GO:0006807//nitrogen compound metabolic process;GO:0009165//nucleotide biosynthetic process;GO:0009058//biosynthetic process;GO:0009150//purine ribonucleotide metabolic process;GO:00…
AT4G18630	1.65586	6.17e-55	AT4G18630	AT4G18630.1	Known_gene	1	10256777	10258957	4	+	2181	2064		NP_193598.2|4.6e-271|hypothetical protein (DUF688) [Arabidopsis thaliana]
AT4G15140	1.65501	3.07e-67	AT4G15140	AT4G15140.1	Known_gene	1	8639424	8640291	4	-	868	787		NP_567459.5|8.2e-88|hypothetical protein AT4G15140 [Arabidopsis thaliana]
AT1G64020	1.65233	1.53e-07	AT1G64020	AT1G64020.1	Known_gene	1	23751655	23752121	1	-	467	467		OAP12769.1|2.1e-67|hypothetical protein AXX17_AT1G57460 [Arabidopsis thaliana]	GO:0005576//extracellular region;GO:0044421//extracellular region part;GO:0005615//extracellular space;GO:0008233//peptidase activity;GO:0003824//catalytic activity;GO:0016787//hydrolase activity;GO:0140096//catalytic activity, acting on a protein;
AT4G31073	1.64832	0.0192156	AT4G31073	AT4G31073.1	Known_gene	1	15117779	15118562	4	-	784	473		NP_001328867.1|1.0e-37|hypothetical protein AT4G31073 [Arabidopsis thaliana]
AT3G17390	1.64167	0	MTO3	AT3G17390.1	Known_gene	1	5952187	5954091	3	-	1905	1697		XP_006297742.1|3.7e-234|hypothetical protein CARUB_v10013777mg, partial [Capsella rubella]	GO:0071704//organic substance metabolic process;GO:0044272//sulfur compound biosynthetic process;GO:1901564//organonitrogen compound metabolic process;GO:0009409//response to cold;GO:0044238//primary metabolic process;GO:0006520//cellular amino acid metabolic process;GO:0009808//lignin metabolic process;GO:0006556//S-adenosylmethionine biosynthetic process;GO:0006555//methionine metabolic process…
AT1G28190	1.62031	7.97e-192	AT1G28190	AT1G28190.1	Known_gene	1	9846747	9848015	1	-	1269	1269		NP_174140.1|1.9e-142|hypothetical protein AT1G28190 [Arabidopsis thaliana]	GO:0043229//intracellular organelle;GO:0043226//organelle;GO:0005623//cell;GO:0044464//cell part;GO:0005622//intracellular;GO:0044424//intracellular part;GO:0043231//intracellular membrane-bounded organelle;GO:0005634//nucleus;GO:0043227//membrane-bounded organelle;
AT3G19530	1.60052	0.108617	AT3G19530	AT3G19530.1	Known_gene	1	6774970	6775848	3	-	879	632		NP_188586.1|3.3e-47|hypothetical protein AT3G19530 [Arabidopsis thaliana]
AT1G55207	1.59366	0.00292778	AT1G55207	AT1G55207.1	Known_gene	1	20595969	20596498	1	-	530	530		NP_001185231.1|9.6e-32|hypothetical protein AT1G55207 [Arabidopsis thaliana]	GO:0044425//membrane part;GO:0016020//membrane;GO:0031224//intrinsic component of membrane;GO:0016021//integral component of membrane;
AT4G12940	1.59093	0.0563683	AT4G12940	AT4G12940.1	Known_gene	1	7574077	7574862	4	+	786	786		NP_193030.1|5.5e-84|hypothetical protein AT4G12940 [Arabidopsis thaliana]
AT1G07473	1.59093	0.0304498	AT1G07473	AT1G07473.1	Known_gene	1	2294566	2295489	1	-	924	924		NP_683283.1|3.3e-64|hypothetical protein AT1G07473 [Arabidopsis thaliana]
AT2G07646	1.59093	0.109578	AT2G07646	AT2G07646.1	Known_gene	1	3408519	3409740	2	+	1222	498		NP_001324405.1|4.9e-94|hypothetical protein AT2G07646 [Arabidopsis thaliana]
ATMG00770	1.59093	0.109578	ORF100B	ATMG00770.1	Known_gene	1	3307942	3308244	2	+	303	303		NP_085536.1|1.3e-52|hypothetical protein ArthMp069 [Arabidopsis thaliana]	GO:0044424//intracellular part;GO:0044444//cytoplasmic part;GO:0043229//intracellular organelle;GO:0043227//membrane-bounded organelle;GO:0044464//cell part;GO:0005622//intracellular;GO:0005739//mitochondrion;GO:0005623//cell;GO:0005737//cytoplasm;GO:0043226//organelle;GO:0043231//intracellular membrane-bounded organelle;
AT3G27250	1.59093	0.109578	AT3G27250	AT3G27250.1,AT3G27250.2	Known_gene	2	10061009	10062870	3	+	1862	1813		NP_189361.1|1.5e-161|hypothetical protein AT3G27250 [Arabidopsis thaliana]
AT4G26415	1.59093	0.109578	AT4G26415	AT4G26415.1	Known_gene	1	13349044	13350682	4	-	1639	1248		NP_001328393.1|2.7e-162|hypothetical protein AT4G26415 [Arabidopsis thaliana]
AT3G01870	1.59093	0.109578	AT3G01870	AT3G01870.1	Known_gene	1	305131	307226	3	+	2096	2096		NP_186836.1|0.0e+00|hypothetical protein (DUF946) [Arabidopsis thaliana]
ATMG00610	1.5669	0.00222938	ORF161	ATMG00610.1	Known_gene	1	176542	177027	mitochondria	-	486	486		NP_085521.1|4.6e-81|hypothetical protein ArthMp054 [Arabidopsis thaliana]	GO:0005737//cytoplasm;GO:0005623//cell;GO:0044464//cell part;GO:0043231//intracellular membrane-bounded organelle;GO:0016020//membrane;GO:0043229//intracellular organelle;GO:0031090//organelle membrane;GO:0005740//mitochondrial envelope;GO:0044429//mitochondrial part;GO:0044422//organelle part;GO:0044444//cytoplasmic part;GO:0031224//intrinsic component of membrane;GO:0044446//intracellular organ…
AT2G43390	1.55574	1.02e-19	AT2G43390	AT2G43390.1	Known_gene	1	18020229	18020879	2	-	651	651		NP_181867.2|7.1e-61|hypothetical protein AT2G43390 [Arabidopsis thaliana]
ATMG01010	1.5544	0.178477	ORF118	ATMG01010.1	Known_gene	1	3269550	3269906	2	+	357	357		NP_085555.1|3.9e-61|hypothetical protein ArthMp088 [Arabidopsis thaliana]	GO:0043226//organelle;GO:0044446//intracellular organelle part;GO:0031090//organelle membrane;GO:0005739//mitochondrion;GO:0031966//mitochondrial membrane;GO:0043227//membrane-bounded organelle;GO:0005740//mitochondrial envelope;GO:0031975//envelope;GO:0044444//cytoplasmic part;GO:0044422//organelle part;GO:0044429//mitochondrial part;GO:0005622//intracellular;GO:0005623//cell;GO:0044425//membran…
AT2G18210	1.54034	1.33e-107	AT2G18210	AT2G18210.1	Known_gene	1	7924958	7925918	2	-	961	961		NP_179413.1|5.4e-65|hypothetical protein AT2G18210 [Arabidopsis thaliana]
AT4G31960	1.52953	0.00267865	AT4G31960	AT4G31960.1	Known_gene	1	15458990	15459781	4	-	792	792		NP_194924.2|1.1e-58|hypothetical protein AT4G31960 [Arabidopsis thaliana]
AT5G38790	1.51911	1.78e-32	AT5G38790	AT5G38790.1	Known_gene	1	15533713	15534371	5	+	659	659		NP_198695.1|1.1e-66|hypothetical protein AT5G38790 [Arabidopsis thaliana]	GO:0034754//cellular hormone metabolic process;GO:0009308//amine metabolic process;GO:0071704//organic substance metabolic process;GO:0044237//cellular metabolic process;GO:0046483//heterocycle metabolic process;GO:0006807//nitrogen compound metabolic process;GO:0065008//regulation of biological quality;GO:1901564//organonitrogen compound metabolic process;GO:0042445//hormone metabolic process;GO…
AT4G10860	1.51007	5.94e-09	AT4G10860	AT4G10860.1	Known_gene	1	6678666	6679508	4	-	843	843		NP_192824.1|1.2e-97|hypothetical protein AT4G10860 [Arabidopsis thaliana]
ATMG00260	1.50847	0.00825687	ORF101A	ATMG00260.1	Known_gene	1	76132	76437	mitochondria	+	306	306		NP_085494.1|2.7e-47|hypothetical protein ArthMp023 [Arabidopsis thaliana]	GO:0005622//intracellular;GO:0005737//cytoplasm;GO:0043226//organelle;GO:0044464//cell part;GO:0005739//mitochondrion;GO:0043231//intracellular membrane-bounded organelle;GO:0044444//cytoplasmic part;GO:0043229//intracellular organelle;GO:0044424//intracellular part;GO:0043227//membrane-bounded organelle;GO:0005623//cell;
AT3G27416	1.49923	0.000538734	AT3G27416	AT3G27416.1	Known_gene	1	10147371	10147892	3	-	522	522		NP_001118719.1|1.1e-80|hypothetical protein AT3G27415 [Arabidopsis thaliana]	GO:0016021//integral component of membrane;GO:0044425//membrane part;GO:0031224//intrinsic component of membrane;GO:0016020//membrane;
AT1G04490	1.46831	3.61e-10	AT1G04490	AT1G04490.8,AT1G04490.9,AT1G04490.5,AT1G04490.1,AT1G04490.7,AT1G04490.4,AT1G04490.6,AT1G04490.2,AT1G04490.3	Known_gene	9	1217690	1220899	1	-	3210	2191		NP_001321666.1|8.2e-207|hypothetical protein (DUF3527) [Arabidopsis thaliana]
AT5G60260	1.46658	3.28e-05	AT5G60260	AT5G60260.1	Known_gene	1	24255272	24256285	5	-	1014	539		NP_001318846.1|3.7e-63|hypothetical protein AT5G60260 [Arabidopsis thaliana]
AT3G51644	1.4654	0.0261999	AT3G51644	AT3G51644.1	Known_gene	1	19158153	19158495	3	-	343	343		NP_001319724.1|2.4e-20|hypothetical protein AT3G51644 [Arabidopsis thaliana]
AT3G14340	1.45586	4.9e-60	AT3G14340	AT3G14340.1	Known_gene	1	4782757	4783137	3	+	381	381		NP_188051.1|7.1e-45|hypothetical protein AT3G14340 [Arabidopsis thaliana]
AT5G35110	1.43865	5.32e-36	AT5G35110	AT5G35110.1	Known_gene	1	13363527	13364411	5	-	885	885		NP_001318673.1|8.7e-54|hypothetical protein AT5G35110 [Arabidopsis thaliana]
AT5G45095	1.43481	0.00057977	AT5G45095	AT5G45095.1	Known_gene	1	18207363	18209052	5	+	1690	1690		NP_850921.1|1.2e-221|hypothetical protein AT5G45095 [Arabidopsis thaliana]
ATMG00970	1.43173	0.0395271	ORF117	ATMG00970.1	Known_gene	1	258045	258398	mitochondria	-	354	354		NP_085551.1|2.1e-59|hypothetical protein ArthMp084 [Arabidopsis thaliana]	GO:0043231//intracellular membrane-bounded organelle;GO:0043227//membrane-bounded organelle;GO:0043226//organelle;GO:0043229//intracellular organelle;GO:0044464//cell part;GO:0044444//cytoplasmic part;GO:0005622//intracellular;GO:0005623//cell;GO:0005739//mitochondrion;GO:0044424//intracellular part;GO:0005737//cytoplasm;
AT1G76965	1.421	0.0479567	AT1G76965	AT1G76965.1	Known_gene	1	28921137	28922431	1	-	1295	1295		NP_001319393.1|3.7e-101|hypothetical protein AT1G76965 [Arabidopsis thaliana]
AT3G15770	1.41284	1.35e-95	AT3G15770	AT3G15770.2,AT3G15770.1	Known_gene	2	5339992	5341339	3	+	1348	863		NP_001030705.1|2.8e-88|hypothetical protein AT3G15770 [Arabidopsis thaliana]	GO:0007275//multicellular organism development;GO:0032501//multicellular organismal process;GO:0051301//cell division;GO:0048856//anatomical structure development;GO:0001944//vasculature development;GO:0032502//developmental process;GO:0072359//circulatory system development;GO:0072358//cardiovascular system development;GO:0009987//cellular process;GO:0048731//system development;
AT2G25735	1.4111	1.4e-103	AT2G25735	AT2G25735.1	Known_gene	1	10974655	10975916	2	-	1262	1262		NP_565608.1|9.5e-62|hypothetical protein AT2G25735 [Arabidopsis thaliana]	GO:0071944//cell periphery;GO:0005886//plasma membrane;GO:0044464//cell part;GO:0005623//cell;GO:0016020//membrane;
AT1G52270	1.40213	0.0208138	AT1G52270	AT1G52270.1	Known_gene	1	19463675	19464434	1	-	760	760		NP_175637.1|7.2e-65|hypothetical protein AT1G52270 [Arabidopsis thaliana]
AT3G21680	1.40083	1.02e-19	AT3G21680	AT3G21680.1	Known_gene	1	7633214	7634223	3	-	1010	1010		NP_001319612.1|9.3e-60|hypothetical protein AT3G21680 [Arabidopsis thaliana]
AT3G13500	1.39828	0.000249435	AT3G13500	AT3G13500.1	Known_gene	1	4399836	4400445	3	+	610	610		NP_187959.2|4.5e-57|hypothetical protein AT3G13500 [Arabidopsis thaliana]
AT5G19595	1.39243	0.102743	AT5G19595	AT5G19595.1	Known_gene	1	6611092	6611283	5	+	192	192		NP_001332739.1|2.9e-26|hypothetical protein AT5G19595 [Arabidopsis thaliana]
AT5G37550	1.36804	9.22e-53	AT5G37550	AT5G37550.1	Known_gene	1	14918901	14920025	5	-	1125	1125		NP_198571.1|1.9e-130|hypothetical protein AT5G37550 [Arabidopsis thaliana]
AT5G44063	1.36352	1.03e-11	AT5G44063	AT5G44063.1	Known_gene	1	17732319	17733425	5	+	1107	321		NP_001331185.1|3.8e-55|hypothetical protein AT5G44063, partial [Arabidopsis thaliana]
AT3G12833	1.36318	0.0516871	AT3G12833	AT3G12833.1	Known_gene	1	4082969	4084090	3	+	1122	1030		NP_001326947.1|1.3e-32|hypothetical protein AT3G12833 [Arabidopsis thaliana]
AT4G04745	1.36114	5.68e-27	AT4G04745	AT4G04745.1	Known_gene	1	2412618	2413447	4	-	830	830		NP_680597.2|5.1e-72|hypothetical protein AT4G04745 [Arabidopsis thaliana]
AT1G56320	1.35671	3.69e-106	AT1G56320	AT1G56320.1	Known_gene	1	21085548	21086499	1	-	952	706		NP_176028.1|9.3e-91|hypothetical protein AT1G56320 [Arabidopsis thaliana]	GO:0031225//anchored component of membrane;GO:0031224//intrinsic component of membrane;GO:0016020//membrane;GO:0044425//membrane part;
AT3G09950	1.35389	1.81e-08	AT3G09950	AT3G09950.1	Known_gene	1	3060090	3060720	3	-	631	631		NP_566362.1|9.3e-50|hypothetical protein AT3G09950 [Arabidopsis thaliana]
AT4G37295	1.34538	2.08e-26	AT4G37295	AT4G37295.1	Known_gene	1	17553310	17554105	4	+	796	796		NP_568023.1|9.0e-42|hypothetical protein AT4G37295 [Arabidopsis thaliana]
AT5G67350	1.34119	4.23e-66	AT5G67350	AT5G67350.1	Known_gene	1	26868290	26869719	5	-	1430	1430		NP_201536.1|8.6e-160|hypothetical protein AT5G67350 [Arabidopsis thaliana]
AT5G65610	1.34072	0.00754973	AT5G65610	AT5G65610.1	Known_gene	1	26219442	26221028	5	+	1587	549		NP_001318884.1|5.4e-94|hypothetical protein AT5G65610 [Arabidopsis thaliana]
AT2G19700	1.32789	0.0400971	AT2G19700	AT2G19700.1	Known_gene	1	8504967	8505661	2	-	695	695		NP_179560.1|4.0e-62|hypothetical protein AT2G19700 [Arabidopsis thaliana]
AT3G02677	1.32789	0.00438112	AT3G02677	AT3G02677.1	Known_gene	1	575289	576025	3	-	737	502		NP_001326758.1|1.1e-50|hypothetical protein AT3G02677 [Arabidopsis thaliana]
AT5G35913	1.32789	0.0400971	AT5G35913	AT5G35913.1	Known_gene	1	14039346	14039631	5	-	286	216		NP_001330759.1|1.8e-24|hypothetical protein AT5G35913 [Arabidopsis thaliana]
AT5G37420	1.32646	0.0905861	AT5G37420	AT5G37420.1	Known_gene	1	14840143	14842070	5	+	1928	1740		NP_198558.1|0.0e+00|hypothetical protein (DUF577) [Arabidopsis thaliana]	GO:0003700//DNA binding transcription factor activity;GO:0140110//transcription regulator activity;
AT3G13275	1.32585	3.26e-22	AT3G13275	AT3G13275.1	Known_gene	1	4289086	4289860	3	-	775	775		XP_006407241.1|2.7e-43|hypothetical protein EUTSA_v10022324mg, partial [Eutrema salsugineum]	GO:0016020//membrane;GO:0016021//integral component of membrane;GO:0044425//membrane part;GO:0031224//intrinsic component of membrane;
AT2G21780	1.27606	9.68e-11	AT2G21780	AT2G21780.1	Known_gene	1	9290705	9291669	2	+	965	965		NP_565517.1|1.0e-55|hypothetical protein AT2G21780 [Arabidopsis thaliana]
AT3G28785	1.27407	0.124959	AT3G28785	AT3G28785.1	Known_gene	1	10810579	10811197	3	-	619	542		AAD25590.1|3.1e-78|hypothetical protein [Arabidopsis thaliana]
AT1G80625	1.26147	0.0641746	AT1G80625	AT1G80625.1	Known_gene	1	30307505	30308844	1	+	1340	1187		NP_001322100.1|3.1e-107|hypothetical protein AT1G80625 [Arabidopsis thaliana]
AT1G24270	1.25389	0.0132362	AT1G24270	AT1G24270.1	Known_gene	1	8607851	8608763	1	-	913	913		NP_173837.2|4.9e-108|hypothetical protein AT1G24270 [Arabidopsis thaliana]
AT1G04105	1.25331	0.021636	AT1G04105	AT1G04105.1	Known_gene	1	1059730	1060348	1	-	619	402		NP_001321941.1|2.9e-65|hypothetical protein AT1G04105, partial [Arabidopsis thaliana]	GO:0007165//signal transduction;GO:0050794//regulation of cellular process;GO:0008152//metabolic process;GO:0031326//regulation of cellular biosynthetic process;GO:0080090//regulation of primary metabolic process;GO:0023052//signaling;GO:1901698//response to nitrogen compound;GO:0051716//cellular response to stimulus;GO:0042221//response to chemical;GO:0010243//response to organonitrogen compound…
AT4G08395	1.24043	0.166061	AT4G08395	AT4G08395.1	Known_gene	1	5319634	5320712	4	+	1079	699		NP_680659.1|2.3e-126|hypothetical protein AT4G08395 [Arabidopsis thaliana]	GO:0016043//cellular component organization;GO:0071840//cellular component organization or biogenesis;GO:0045229//external encapsulating structure organization;GO:0071554//cell wall organization or biogenesis;GO:0071555//cell wall organization;GO:0071669//plant-type cell wall organization or biogenesis;GO:0009987//cellular process;GO:0009664//plant-type cell wall organization;GO:0005198//structur…
AT3G48020	1.23703	7.82e-112	AT3G48020	AT3G48020.1	Known_gene	1	17724400	17725198	3	+	799	799		NP_190385.1|3.6e-75|hypothetical protein AT3G48020 [Arabidopsis thaliana]
AT4G05050	1.23347	0	UBQ11	AT4G05050.2,AT4G05050.4,AT4G05050.3,AT4G05050.1	Known_gene	4	2588004	2589437	4	-	1434	1337		XP_007154493.1|2.1e-79|hypothetical protein PHAVU_003G123500g [Phaseolus vulgaris]	GO:0031224//intrinsic component of membrane;GO:0044425//membrane part;GO:0016021//integral component of membrane;GO:0016020//membrane;
AT5G62750	1.22836	0.0739871	AT5G62750	AT5G62750.1	Known_gene	1	25203425	25204320	5	-	896	896		NP_201081.1|1.6e-50|hypothetical protein AT5G62750 [Arabidopsis thaliana]
AT2G05270	1.22836	0.0739871	AT2G05270	AT2G05270.1	Known_gene	1	1920702	1921116	2	-	415	415		OAP07471.1|2.8e-26|hypothetical protein AXX17_AT2G04410 [Arabidopsis thaliana]
AT3G43870	1.22836	0.0739871	AT3G43870	AT3G43870.1	Known_gene	1	15728176	15729150	3	+	975	564		NP_189973.1|1.3e-103|hypothetical protein AT3G43870 [Arabidopsis thaliana]
AT3G27415	1.22742	0.00319143	AT3G27415	AT3G27415.1	Known_gene	1	10147066	10147992	3	+	927	927		NP_001118719.1|2.5e-83|hypothetical protein AT3G27415 [Arabidopsis thaliana]	GO:0031224//intrinsic component of membrane;GO:0044425//membrane part;GO:0016020//membrane;GO:0016021//integral component of membrane;
AT1G02710	1.19021	0.0741762	AT1G02710	AT1G02710.1	Known_gene	1	589706	589996	1	-	291	291		NP_001322819.1|6.6e-35|hypothetical protein AT1G02705 [Arabidopsis thaliana]
AT5G38310	1.18529	1.83e-05	AT5G38310	AT5G38310.1	Known_gene	1	15310405	15311377	5	-	973	973		NP_198647.1|1.5e-99|hypothetical protein AT5G38310 [Arabidopsis thaliana]
AT1G16730	1.18281	0.0180812	UP6	AT1G16730.1	Known_gene	1	5726368	5727406	1	-	1039	952		NP_173117.1|2.2e-103|hypothetical protein AT1G16730 [Arabidopsis thaliana]	GO:0044444//cytoplasmic part;GO:0005623//cell;GO:0043226//organelle;GO:0043227//membrane-bounded organelle;GO:0043231//intracellular membrane-bounded organelle;GO:0044464//cell part;GO:0005622//intracellular;GO:0043229//intracellular organelle;GO:0044424//intracellular part;GO:0005777//peroxisome;GO:0042579//microbody;GO:0005737//cytoplasm;
AT4G18203	1.17748	0.00279728	AT4G18203	AT4G18203.1	Known_gene	1	10072744	10073659	4	-	916	234		NP_001328291.1|3.1e-35|hypothetical protein AT4G18203 [Arabidopsis thaliana]	GO:0051234//establishment of localization;GO:0006810//transport;GO:0015851//nucleobase transport;GO:0051179//localization;GO:0006863//purine nucleobase transport;GO:0071705//nitrogen compound transport;GO:0071702//organic substance transport;GO:0016020//membrane;GO:0044425//membrane part;GO:0031224//intrinsic component of membrane;GO:0016021//integral component of membrane;GO:0005345//purine nucl…
AT5G60265	1.17589	0.0603618	AT5G60265	AT5G60265.1	Known_gene	1	24256375	24257699	5	+	1325	495		NP_001331223.1|2.8e-94|hypothetical protein AT5G60265 [Arabidopsis thaliana]
AT3G19680	1.16604	5.08e-148	AT3G19680	AT3G19680.1	Known_gene	1	6840281	6842320	3	+	2040	1856		NP_188602.1|1.0e-274|hypothetical protein (DUF1005) [Arabidopsis thaliana]	GO:0043226//organelle;GO:0005622//intracellular;GO:0043231//intracellular membrane-bounded organelle;GO:0044424//intracellular part;GO:0005737//cytoplasm;GO:0043229//intracellular organelle;GO:0044444//cytoplasmic part;GO:0043227//membrane-bounded organelle;GO:0005623//cell;GO:0005886//plasma membrane;GO:0009536//plastid;GO:0016020//membrane;GO:0071944//cell periphery;GO:0044464//cell part;
AT4G29550	1.15901	0.000162522	AT4G29550	AT4G29550.2,AT4G29550.3,AT4G29550.1	Known_gene	3	14502212	14503847	4	+	1636	1382		NP_001328165.1|8.9e-156|hypothetical protein (DUF626) [Arabidopsis thaliana]
AT1G15430	1.15614	1.88e-104	AT1G15430	AT1G15430.2,AT1G15430.1	Known_gene	2	5304098	5306087	1	+	1990	1593		NP_563977.1|1.1e-154|hypothetical protein (DUF1644) [Arabidopsis thaliana]
AT4G23880	1.15362	6.52e-67	AT4G23880	AT4G23880.1	Known_gene	1	12415585	12416691	4	-	1107	1107		NP_194119.1|1.6e-105|hypothetical protein AT4G23880 [Arabidopsis thaliana]
AT2G36295	1.15281	1.6e-07	AT2G36295	AT2G36295.1	Known_gene	1	15211514	15212400	2	+	887	887		NP_850261.2|6.5e-57|hypothetical protein AT2G36295 [Arabidopsis thaliana]
AT2G27180	1.15036	1.75e-13	AT2G27180	AT2G27180.1	Known_gene	1	11620076	11621174	2	+	1099	1099		NP_565639.1|1.3e-86|hypothetical protein AT2G27180 [Arabidopsis thaliana]
AT5G23510	1.14331	1.83e-166	AT5G23510	AT5G23510.3,AT5G23510.1,AT5G23510.2	Known_gene	3	7926945	7929387	5	+	2443	1288		NP_001119266.2|1.3e-172|hypothetical protein AT5G23510 [Arabidopsis thaliana]
AT3G52710	1.07882	2.92e-190	AT3G52710	AT3G52710.1	Known_gene	1	19534585	19536018	3	+	1434	1434		NP_190839.1|8.6e-160|hypothetical protein AT3G52710 [Arabidopsis thaliana]	GO:0044464//cell part;GO:0016020//membrane;GO:0005886//plasma membrane;GO:0071944//cell periphery;GO:0005623//cell;
AT5G05250	1.07192	1.17e-28	AT5G05250	AT5G05250.1	Known_gene	1	1556987	1558486	5	-	1500	1500		NP_568152.1|2.6e-135|hypothetical protein AT5G05250 [Arabidopsis thaliana]
AT2G38610	1.07148	9.63e-57	AT2G38610	AT2G38610.2,AT2G38610.1	Known_gene	2	16147106	16149934	2	-	2829	1603		XP_006294628.1|1.2e-161|hypothetical protein CARUB_v10023665mg, partial [Capsella rubella]	GO:0043227//membrane-bounded organelle;GO:0044464//cell part;GO:0005737//cytoplasm;GO:0043226//organelle;GO:0005622//intracellular;GO:0044424//intracellular part;GO:0043231//intracellular membrane-bounded organelle;GO:0044444//cytoplasmic part;GO:0043229//intracellular organelle;GO:0005634//nucleus;GO:0005829//cytosol;GO:0005623//cell;GO:0097159//organic cyclic compound binding;GO:0003723//RNA bi…
AT4G33666	1.05578	1.73e-37	AT4G33666	AT4G33666.1	Known_gene	1	16169048	16169535	4	+	488	488		NP_567933.1|3.5e-36|hypothetical protein AT4G33666 [Arabidopsis thaliana]
AT4G02140	1.05572	0.0219762	AT4G02140	AT4G02140.1,AT4G02140.2	Known_gene	2	948598	951063	4	-	2466	1742		NP_192123.1|2.7e-56|hypothetical protein AT4G02140 [Arabidopsis thaliana]
AT1G30020	1.05049	0.00938777	AT1G30020	AT1G30020.1	Known_gene	1	10515874	10516347	1	-	474	474		NP_174295.1|9.7e-84|hypothetical protein (Protein of unknown function, DUF538) [Arabidopsis thaliana]
AT1G48745	1.04739	1.06e-18	AT1G48745	AT1G48745.1	Known_gene	1	18030704	18031593	1	+	890	890		NP_001077689.1|3.8e-65|hypothetical protein AT1G48745 [Arabidopsis thaliana]
AT2G27830	1.03767	0	AT2G27830	AT2G27830.1	Known_gene	1	11860218	11861525	2	+	1308	1308		NP_565660.1|3.4e-102|hypothetical protein AT2G27830 [Arabidopsis thaliana]
AT5G62865	1.02932	3.32e-180	AT5G62865	AT5G62865.1	Known_gene	1	25233881	25234884	5	+	1004	1004		NP_001190601.1|8.9e-95|hypothetical protein AT5G62865 [Arabidopsis thaliana]
AT5G11975	1.02763	2.98e-94	AT5G11975	AT5G11975.1	Known_gene	1	3863277	3863671	5	+	395	354		NP_001332266.1|3.9e-61|hypothetical protein AT5G11975 [Arabidopsis thaliana]	GO:0005886//plasma membrane;GO:0071944//cell periphery;GO:0044464//cell part;GO:0005623//cell;GO:0016020//membrane;
AT1G69050	1.01341	8.36e-46	AT1G69050	AT1G69050.1	Known_gene	1	25961604	25962435	1	+	832	832		NP_564950.1|6.1e-49|hypothetical protein AT1G69050 [Arabidopsis thaliana]
AT3G15270	1.01274	2.43e-05	SPL5	AT3G15270.1	Known_gene	1	5140365	5142323	3	-	1959	1872	SBP	XP_006298553.1|3.0e-96|hypothetical protein CARUB_v10014636mg, partial [Capsella rubella]	GO:0050793//regulation of developmental process;GO:0043170//macromolecule metabolic process;GO:0019219//regulation of nucleobase-containing compound metabolic process;GO:0009058//biosynthetic process;GO:0018130//heterocycle biosynthetic process;GO:0044237//cellular metabolic process;GO:0019222//regulation of metabolic process;GO:0031323//regulation of cellular metabolic process;GO:0031326//regula…
AT5G12236	1.00597	0.1861	AT5G12236	AT5G12236.1	Known_gene	1	3958148	3958282	5	+	135	135		NP_001119214.1|9.0e-19|hypothetical protein AT5G12236 [Arabidopsis thaliana]
AT5G35050	1.00597	0.1861	AT5G35050	AT5G35050.1	Known_gene	1	13311036	13311854	5	-	819	819		NP_001154746.1|1.4e-117|hypothetical protein (DUF1985) [Arabidopsis thaliana]
AT5G04267	1.00597	0.1861	AT5G04267	AT5G04267.1	Known_gene	1	1182025	1182294	5	-	270	270		NP_001119169.1|4.0e-18|hypothetical protein AT5G04267 [Arabidopsis thaliana]
AT2G45405	1.00597	0.1861	AT2G45405	AT2G45405.1,AT2G45405.2	Known_gene	2	18710344	18710917	2	+	574	427		NP_001323892.1|1.1e-30|hypothetical protein AT2G45405 [Arabidopsis thaliana]
AT5G44575	1.00597	0.14159	AT5G44575	AT5G44575.1	Known_gene	1	17973775	17975120	5	+	1346	657		NP_850920.1|1.2e-31|hypothetical protein AT5G44575 [Arabidopsis thaliana]
AT1G03165	1.00597	0.1861	AT1G03165	AT1G03165.1	Known_gene	1	766336	767324	1	+	989	228		NP_001322637.1|1.6e-28|hypothetical protein AT1G03165 [Arabidopsis thaliana]
AT1G61565	1.00597	0.1861	AT1G61565	AT1G61565.1	Known_gene	1	22715075	22715432	1	+	358	281		NP_001322612.1|2.0e-27|hypothetical protein AT1G61565 [Arabidopsis thaliana]	GO:0007154//cell communication;GO:0051716//cellular response to stimulus;GO:0019932//second-messenger-mediated signaling;GO:0050794//regulation of cellular process;GO:0065007//biological regulation;GO:0050789//regulation of biological process;GO:0035556//intracellular signal transduction;GO:0007267//cell-cell signaling;GO:0050896//response to stimulus;GO:0007165//signal transduction;GO:0009987//c…
AT5G22270	1.00597	1.9e-05	AT5G22270	AT5G22270.1	Known_gene	1	7372109	7373259	5	-	1151	927		NP_197619.1|4.6e-45|hypothetical protein AT5G22270 [Arabidopsis thaliana]
AT2G23321	1.00597	0.111	AT2G23321	AT2G23321.1	Known_gene	1	9926378	9926518	2	+	141	141		NP_001118372.1|3.6e-18|hypothetical protein AT2G23321 [Arabidopsis thaliana]
AT1G43815	1.00597	0.14159	AT1G43815	AT1G43815.1,AT1G43815.2	Known_gene	2	16582084	16584556	1	+	2473	923		NP_001320858.1|3.9e-38|hypothetical protein AT1G43815 [Arabidopsis thaliana]
AT1G62421	1.00597	0.1861	AT1G62421	AT1G62421.1	Known_gene	1	23099484	23099889	1	+	406	406		NP_001077758.1|4.3e-56|hypothetical protein AT1G62421 [Arabidopsis thaliana]
AT1G43171	1.00597	0.1861	AT1G43171	AT1G43171.1	Known_gene	1	16269075	16270513	1	+	1439	1439		OAP16082.1|2.2e-62|hypothetical protein AXX17_AT1G44440 [Arabidopsis thaliana]	GO:0031323//regulation of cellular metabolic process;GO:0034654//nucleobase-containing compound biosynthetic process;GO:1903506//regulation of nucleic acid-templated transcription;GO:0010556//regulation of macromolecule biosynthetic process;GO:0046483//heterocycle metabolic process;GO:0009987//cellular process;GO:0090304//nucleic acid metabolic process;GO:0044260//cellular macromolecule metabolic…
AT1G54870	1.00597	0.0259695	AT1G54870	AT1G54870.2,AT1G54870.1	Known_gene	2	20458952	20460647	1	+	1696	1297		OAP13163.1|1.4e-187|hypothetical protein AXX17_AT1G49360 [Arabidopsis thaliana]	GO:0055114//oxidation-reduction process;GO:0008152//metabolic process;GO:0005623//cell;GO:0043227//membrane-bounded organelle;GO:0005622//intracellular;GO:0043231//intracellular membrane-bounded organelle;GO:0044424//intracellular part;GO:0043229//intracellular organelle;GO:0044464//cell part;GO:0009507//chloroplast;GO:0044444//cytoplasmic part;GO:0005737//cytoplasm;GO:0043226//organelle;GO:00095…
AT2G07215	1.00597	0.1861	AT2G07215	AT2G07215.1	Known_gene	1	2996776	2997889	2	-	1114	738		NP_671798.1|3.2e-134|hypothetical protein AT2G07215 [Arabidopsis thaliana]
AT1G61255	1.00597	0.0100706	AT1G61255	AT1G61255.1	Known_gene	1	22589098	22589789	1	-	692	692		NP_683457.1|8.9e-78|hypothetical protein AT1G61255 [Arabidopsis thaliana]
AT1G15085	1.00597	0.1861	AT1G15085	AT1G15085.1	Known_gene	1	5192219	5192854	1	+	636	180		NP_001321295.1|1.9e-24|hypothetical protein AT1G15085 [Arabidopsis thaliana]
AT3G46150	1.00597	0.0146728	AT3G46150	AT3G46150.1	Known_gene	1	16949531	16950145	3	-	615	429		NP_190201.1|8.5e-79|hypothetical protein AT3G46150 [Arabidopsis thaliana]
AT4G20095	1.00597	0.111	AT4G20095	AT4G20095.3,AT4G20095.2,AT4G20095.1	Known_gene	3	10871643	10873615	4	-	1973	1215		NP_001119018.1|8.0e-144|hypothetical protein (DUF626) [Arabidopsis thaliana]
AT1G02490	1.00597	0.1861	AT1G02490	AT1G02490.1	Known_gene	1	516569	516866	1	+	298	298		NP_001318906.1|8.6e-14|hypothetical protein AT1G02490 [Arabidopsis thaliana]
AT2G31335	1.00597	0.1861	AT2G31335	AT2G31335.1	Known_gene	1	13360883	13361383	2	+	501	501		NP_001077987.1|1.5e-26|hypothetical protein AT2G31335 [Arabidopsis thaliana]
AT4G37022	1.00597	0.0315938	AT4G37022	AT4G37022.1	Known_gene	1	17447713	17448244	4	+	532	300		NP_001154291.1|6.0e-47|hypothetical protein AT4G37022 [Arabidopsis thaliana]
AT1G50760	1.00597	0.14159	AT1G50760	AT1G50760.1	Known_gene	1	18814947	18815309	1	-	363	310		OAP19137.1|3.7e-44|hypothetical protein AXX17_AT1G44970 [Arabidopsis thaliana]	GO:0003824//catalytic activity;GO:0008483//transaminase activity;GO:0016769//transferase activity, transferring nitrogenous groups;GO:0016740//transferase activity;
ATMG00840	1.00597	0.1861	ORF121B	ATMG00840.1	Known_gene	1	234538	234903	mitochondria	-	366	366		NP_085540.1|1.2e-65|hypothetical protein ArthMp073 [Arabidopsis thaliana]	GO:0044444//cytoplasmic part;GO:0005623//cell;GO:0005739//mitochondrion;GO:0043229//intracellular organelle;GO:0043226//organelle;GO:0005737//cytoplasm;GO:0005622//intracellular;GO:0044464//cell part;GO:0043231//intracellular membrane-bounded organelle;GO:0044424//intracellular part;GO:0043227//membrane-bounded organelle;
AT3G16712	1.00597	0.0713718	AT3G16712	AT3G16712.1	Known_gene	1	5691801	5692016	3	-	216	216		NP_001118646.1|4.6e-33|hypothetical protein AT3G16712 [Arabidopsis thaliana]
AT5G67265	1.00597	0.1861	AT5G67265	AT5G67265.1	Known_gene	1	26839378	26839998	5	-	621	490		NP_001190640.1|6.8e-32|hypothetical protein AT5G67265 [Arabidopsis thaliana]
AT2G29850	1.00597	0.1861	AT2G29850	AT2G29850.1	Known_gene	1	12734725	12736394	2	+	1670	855		NP_180546.2|6.1e-161|hypothetical protein AT2G29850 [Arabidopsis thaliana]
AT5G55430	1.00597	0.1861	AT5G55430	AT5G55430.1	Known_gene	1	22464589	22465227	5	+	639	639		NP_200354.1|2.2e-75|hypothetical protein AT5G55430 [Arabidopsis thaliana]
AT4G39753	1.00597	0.1861	AT4G39753	AT4G39753.1	Known_gene	1	18440112	18441445	4	+	1334	1334		OAO97791.1|3.3e-238|hypothetical protein AXX17_AT4G45140 [Arabidopsis thaliana]
AT5G60290	1.00597	0.14159	AT5G60290	AT5G60290.1	Known_gene	1	24262864	24263843	5	+	980	462		NP_200837.1|1.4e-82|hypothetical protein AT5G60290 [Arabidopsis thaliana]
AT4G23970	0.998735	0.142853	AT4G23970	AT4G23970.1	Known_gene	1	12445378	12445680	4	-	303	303		NP_194128.1|1.6e-55|hypothetical protein AT4G23970 [Arabidopsis thaliana]
AT3G54085	0.99683	2.24e-36	AT3G54085	AT3G54085.1,AT3G54085.2,AT3G54085.3	Known_gene	3	20026581	20027991	3	-	1411	619		EFH52498.1|5.3e-42|hypothetical protein ARALYDRAFT_348499 [Arabidopsis lyrata subsp. lyrata]	GO:0051179//localization;GO:0046907//intracellular transport;GO:0016192//vesicle-mediated transport;GO:0006810//transport;GO:0048193//Golgi vesicle transport;GO:0051649//establishment of localization in cell;GO:0006888//ER to Golgi vesicle-mediated transport;GO:0051234//establishment of localization;GO:0051641//cellular localization;GO:0042175//nuclear outer membrane-endoplasmic reticulum membran…
AT3G52520	0.994592	1.14e-15	AT3G52520	AT3G52520.1	Known_gene	1	19473339	19474606	3	+	1268	1268		NP_001319730.1|6.0e-64|hypothetical protein AT3G52520 [Arabidopsis thaliana]
AT4G03505	0.991278	0.00672112	AT4G03505	AT4G03505.1	Known_gene	1	1556888	1557319	4	-	432	432		NP_001031582.1|9.5e-78|hypothetical protein AT4G03505 [Arabidopsis thaliana]	GO:0009751//response to salicylic acid;GO:0050789//regulation of biological process;GO:0050794//regulation of cellular process;GO:0071407//cellular response to organic cyclic compound;GO:0050896//response to stimulus;GO:0071310//cellular response to organic substance;GO:0009719//response to endogenous stimulus;GO:0042221//response to chemical;GO:0080134//regulation of response to stress;GO:200003…
AT5G47060	0.979403	3.29e-63	AT5G47060	AT5G47060.1,AT5G47060.2	Known_gene	2	19116719	19118219	5	+	1501	1172		NP_199517.1|1.1e-93|hypothetical protein (DUF581) [Arabidopsis thaliana]
AT4G26990	0.976357	7.7e-55	AT4G26990	AT4G26990.1	Known_gene	1	13550892	13554436	4	-	3545	1866		CAB36545.1|8.9e-274|hypothetical protein [Arabidopsis thaliana]	GO:0071826//ribonucleoprotein complex subunit organization;GO:0043933//macromolecular complex subunit organization;GO:0006996//organelle organization;GO:0022618//ribonucleoprotein complex assembly;GO:0065003//macromolecular complex assembly;GO:0044087//regulation of cellular component biogenesis;GO:0044085//cellular component biogenesis;GO:0050789//regulation of biological process;GO:0050794//reg…
AT3G47100	0.969441	0.0054135	AT3G47100	AT3G47100.1	Known_gene	1	17345570	17346106	3	+	537	537		NP_190294.2|1.4e-59|hypothetical protein AT3G47100 [Arabidopsis thaliana]
AT2G34540	0.967492	0.000283761	AT2G34540	AT2G34540.2,AT2G34540.1	Known_gene	2	14550614	14552339	2	+	1726	1254		NP_001031482.1|3.2e-158|hypothetical protein AT2G34540 [Arabidopsis thaliana]
AT5G42825	0.958661	0.125187	AT5G42825	AT5G42825.1	Known_gene	1	17171807	17172800	5	+	994	994		NP_974871.1|6.0e-51|hypothetical protein AT5G42825 [Arabidopsis thaliana]
AT5G54640	0.956987	1.17e-150	RAT5	AT5G54640.1	Known_gene	1	22196287	22197492	5	+	1206	859		XP_006281244.1|7.4e-66|hypothetical protein CARUB_v10027287mg, partial [Capsella rubella]	GO:0031327//negative regulation of cellular biosynthetic process;GO:0051707//response to other organism;GO:0009617//response to bacterium;GO:0009607//response to biotic stimulus;GO:0006342//chromatin silencing;GO:0009987//cellular process;GO:0010605//negative regulation of macromolecule metabolic process;GO:0006325//chromatin organization;GO:0010556//regulation of macromolecule biosynthetic proce…
AT4G21865	0.951381	5.1e-15	AT4G21865	AT4G21865.1	Known_gene	1	11601706	11603283	4	+	1578	989		NP_193917.2|1.8e-79|hypothetical protein AT4G21865 [Arabidopsis thaliana]
AT1G76070	0.947539	8.69e-207	AT1G76070	AT1G76070.1	Known_gene	1	28546382	28547611	1	+	1230	1230		NP_565125.1|2.1e-154|hypothetical protein AT1G76070 [Arabidopsis thaliana]	GO:0005886//plasma membrane;GO:0005623//cell;GO:0044464//cell part;GO:0071944//cell periphery;GO:0016020//membrane;
AT3G51642	0.944966	3.81e-32	AT3G51642	AT3G51642.1	Known_gene	1	19157609	19158149	3	-	541	541		OAP06078.1|2.7e-50|hypothetical protein AXX17_AT3G45990 [Arabidopsis thaliana]
AT5G44582	0.935815	8.55e-69	AT5G44582	AT5G44582.1	Known_gene	1	17980850	17981958	5	+	1109	534		NP_001078714.1|6.4e-44|hypothetical protein AT5G44582 [Arabidopsis thaliana]	GO:0031224//intrinsic component of membrane;GO:0016021//integral component of membrane;GO:0044425//membrane part;GO:0016020//membrane;
AT5G28920	0.934101	0.0513575	AT5G28920	AT5G28920.1	Known_gene	1	10940035	10943378	5	-	3344	1850		NP_198244.2|6.4e-232|hypothetical protein AT5G28920 [Arabidopsis thaliana]
AT3G21310	0.930066	0.103252	AT3G21310	AT3G21310.1,AT3G21310.3,AT3G21310.2	Known_gene	3	7497240	7500323	3	+	3084	2805		AAX23847.1|1.9e-149|hypothetical protein At3g21320 [Arabidopsis thaliana]	GO:0044425//membrane part;GO:0016020//membrane;GO:0016021//integral component of membrane;GO:0031224//intrinsic component of membrane;GO:0008194//UDP-glycosyltransferase activity;GO:0016757//transferase activity, transferring glycosyl groups;GO:0008375//acetylglucosaminyltransferase activity;GO:0016740//transferase activity;GO:0003824//catalytic activity;GO:0016758//transferase activity, transfer…
AT2G42340	0.923504	0.0436218	AT2G42340	AT2G42340.1	Known_gene	1	17636204	17637800	2	-	1597	1083		NP_181763.2|1.5e-108|hypothetical protein AT2G42340 [Arabidopsis thaliana]
AT1G55175	0.912857	0.0535351	AT1G55175	AT1G55175.1	Known_gene	1	20582965	20584859	1	+	1895	915		NP_001154427.1|1.7e-89|hypothetical protein AT1G55175 [Arabidopsis thaliana]
AT3G59295	0.909018	0.0111532	AT3G59295	AT3G59295.1	Known_gene	1	21916156	21916756	3	-	601	325		NP_001326625.1|6.9e-49|hypothetical protein AT3G59295 [Arabidopsis thaliana]	GO:0042886//amide transport;GO:0051179//localization;GO:0071705//nitrogen compound transport;GO:0071702//organic substance transport;GO:0008104//protein localization;GO:0045184//establishment of protein localization;GO:0033036//macromolecule localization;GO:0015031//protein transport;GO:0051234//establishment of localization;GO:0006810//transport;GO:0015833//peptide transport;GO:0044424//intracel…
AT1G67920	0.908207	2.14e-44	AT1G67920	AT1G67920.1	Known_gene	1	25473544	25474140	1	+	597	597		NP_564914.1|1.9e-28|hypothetical protein AT1G67920 [Arabidopsis thaliana]
AT1G13550	0.908119	1.53e-12	AT1G13550	AT1G13550.1	Known_gene	1	4636984	4638330	1	-	1347	1270		NP_172812.2|1.8e-230|hypothetical protein (DUF1262) [Arabidopsis thaliana]
AT5G53895	0.902277	0.0160285	AT5G53895	AT5G53895.1	Known_gene	1	21880592	21881204	5	+	613	512		NP_680429.1|5.6e-61|hypothetical protein AT5G53895 [Arabidopsis thaliana]
AT1G16770	0.899051	0.0657041	AT1G16770	AT1G16770.1,AT1G16770.2,AT1G16770.3	Known_gene	3	5737839	5739377	1	+	1539	1394		NP_001077548.1|5.4e-130|hypothetical protein AT1G16770 [Arabidopsis thaliana]
AT1G55365	0.893936	1.74e-11	AT1G55365	AT1G55365.1	Known_gene	1	20673455	20674503	1	-	1049	1049		NP_001319241.1|1.3e-64|hypothetical protein AT1G55365 [Arabidopsis thaliana]
AT3G52740	0.892288	2.35e-122	AT3G52740	AT3G52740.1	Known_gene	1	19546227	19547171	3	-	945	945		NP_566972.1|4.5e-72|hypothetical protein AT3G52740 [Arabidopsis thaliana]	GO:0080167//response to karrikin;GO:0009628//response to abiotic stimulus;GO:0050896//response to stimulus;GO:0005623//cell;GO:0043229//intracellular organelle;GO:0005622//intracellular;GO:0005634//nucleus;GO:0043227//membrane-bounded organelle;GO:0043231//intracellular membrane-bounded organelle;GO:0043226//organelle;GO:0044464//cell part;GO:0044424//intracellular part;
AT5G65609	0.88897	2.31e-06	AT5G65609	AT5G65609.1	Known_gene	1	26218332	26219345	5	-	1014	529		NP_001318883.1|2.5e-24|hypothetical protein AT5G65609 [Arabidopsis thaliana]
AT3G61980	0.885358	5.28e-46	AT3G61980	AT3G61980.1	Known_gene	1	22956000	22956966	3	-	967	967		OAP02626.1|4.0e-76|hypothetical protein AXX17_AT3G56280 [Arabidopsis thaliana]	GO:0051704//multi-organism process;GO:0043207//response to external biotic stimulus;GO:0009605//response to external stimulus;GO:0098542//defense response to other organism;GO:0009607//response to biotic stimulus;GO:0009620//response to fungus;GO:0006952//defense response;GO:0051707//response to other organism;GO:0006950//response to stress;GO:0050896//response to stimulus;GO:0050832//defense res…
AT1G19115	0.875906	7.72e-05	AT1G19115	AT1G19115.4,AT1G19115.2,AT1G19115.1,AT1G19115.3	Known_gene	4	6606237	6607943	1	+	1707	1033		NP_001117311.1|7.2e-92|hypothetical protein AT1G19115 [Arabidopsis thaliana]
AT2G07728	0.868463	0.039912	AT2G07728	AT2G07728.1	Known_gene	1	3453686	3456127	2	+	2442	861		NP_178805.1|9.1e-157|hypothetical protein AT2G07728 [Arabidopsis thaliana]
AT4G23885	0.863061	3.11e-77	AT4G23885	AT4G23885.1	Known_gene	1	12419394	12420467	4	+	1074	539		NP_567689.1|2.9e-36|hypothetical protein AT4G23885 [Arabidopsis thaliana]	GO:0043229//intracellular organelle;GO:0043227//membrane-bounded organelle;GO:0044464//cell part;GO:0043226//organelle;GO:0043231//intracellular membrane-bounded organelle;GO:0005623//cell;GO:0005737//cytoplasm;GO:0005622//intracellular;GO:0005739//mitochondrion;GO:0044424//intracellular part;GO:0044444//cytoplasmic part;
AT5G40970	0.860656	9.65e-29	AT5G40970	AT5G40970.1	Known_gene	1	16413671	16415897	5	+	2227	1646		NP_001318719.1|3.5e-72|hypothetical protein (DUF 3339) [Arabidopsis thaliana]	GO:0031225//anchored component of membrane;GO:0031224//intrinsic component of membrane;GO:0044425//membrane part;GO:0016021//integral component of membrane;GO:0016020//membrane;
AT5G13330	0.854502	1.98e-123	Rap2.6L	AT5G13330.1	Known_gene	1	4271730	4274674	5	+	2945	1506	AP2-EREBP	XP_006288550.1|9.2e-112|hypothetical protein CARUB_v10001831mg, partial [Capsella rubella]	GO:0071497//cellular response to freezing;GO:0071310//cellular response to organic substance;GO:0033554//cellular response to stress;GO:0050789//regulation of biological process;GO:0045893//positive regulation of transcription, DNA-templated;GO:0023052//signaling;GO:0035556//intracellular signal transduction;GO:0044249//cellular biosynthetic process;GO:0019760//glucosinolate metabolic process;GO:…
AT3G07730	0.853964	0.101184	AT3G07730	AT3G07730.2,AT3G07730.1	Known_gene	2	2467862	2469801	3	+	1940	1771		NP_001319496.1|1.6e-264|hypothetical protein AT3G07730 [Arabidopsis thaliana]
AT1G76220	0.851933	8.71e-10	AT1G76220	AT1G76220.1	Known_gene	1	28597376	28598420	1	-	1045	1045		NP_177749.1|4.2e-132|hypothetical protein (DUF241) [Arabidopsis thaliana]
AT1G03660	0.843048	1.65e-21	AT1G03660	AT1G03660.2,AT1G03660.1	Known_gene	2	911310	913808	1	-	2499	1019		OAP19374.1|2.2e-56|hypothetical protein AXX17_AT1G02920 [Arabidopsis thaliana]	GO:0050794//regulation of cellular process;GO:0023051//regulation of signaling;GO:0050896//response to stimulus;GO:0050789//regulation of biological process;GO:0009725//response to hormone;GO:0014070//response to organic cyclic compound;GO:0071407//cellular response to organic cyclic compound;GO:0071495//cellular response to endogenous stimulus;GO:0042221//response to chemical;GO:0071446//cellula…
AT5G44585	0.838736	0	AT5G44585	AT5G44585.1	Known_gene	1	17984527	17986431	5	+	1905	1457		NP_001119372.1|5.1e-35|hypothetical protein AT5G44585 [Arabidopsis thaliana]
AT1G15800	0.836884	1.64e-95	AT1G15800	AT1G15800.1	Known_gene	1	5441072	5443911	1	-	2840	1304		NP_173032.2|4.2e-105|hypothetical protein AT1G15800 [Arabidopsis thaliana]
AT1G72070	0.83267	3.04e-50	AT1G72070	AT1G72070.1,AT1G72070.2	Known_gene	2	27118621	27119918	1	-	1298	921		OAP18679.1|1.7e-92|hypothetical protein AXX17_AT1G66200 [Arabidopsis thaliana]
AT2G38823	0.825003	1.51e-07	AT2G38823	AT2G38823.1	Known_gene	1	16223997	16225507	2	+	1511	1147		NP_850300.2|3.1e-144|hypothetical protein AT2G38823 [Arabidopsis thaliana]
AT1G23710	0.82166	7.14e-166	AT1G23710	AT1G23710.1	Known_gene	1	8385188	8386522	1	+	1335	1335		NP_564201.1|4.2e-161|hypothetical protein (DUF1645) [Arabidopsis thaliana]
ATMG00590	0.820824	0.0693902	ORF313	ATMG00590.1	Known_gene	1	169796	170737	mitochondria	+	942	942		NP_085519.1|6.2e-175|hypothetical protein ArthMp052 [Arabidopsis thaliana]	GO:0015980//energy derivation by oxidation of organic compounds;GO:0044237//cellular metabolic process;GO:0006091//generation of precursor metabolites and energy;GO:0008152//metabolic process;GO:0022904//respiratory electron transport chain;GO:1901678//iron coordination entity transport;GO:0022900//electron transport chain;GO:0051179//localization;GO:0045333//cellular respiration;GO:0006810//tran…
ATMG01100	0.820752	0.217637	ORF105A	ATMG01100.1	Known_gene	1	281614	281931	mitochondria	+	318	318		NP_085563.1|3.0e-57|hypothetical protein ArthMp096 [Arabidopsis thaliana]	GO:0043226//organelle;GO:0005737//cytoplasm;GO:0005739//mitochondrion;GO:0044464//cell part;GO:0044424//intracellular part;GO:0043229//intracellular organelle;GO:0005623//cell;GO:0043227//membrane-bounded organelle;GO:0043231//intracellular membrane-bounded organelle;GO:0005622//intracellular;GO:0044444//cytoplasmic part;
AT1G55673	0.817366	0.0662481	AT1G55673	AT1G55673.1	Known_gene	1	20802971	20803449	1	+	479	479		NP_001322568.1|8.6e-72|hypothetical protein AT1G55673 [Arabidopsis thaliana]	GO:0044238//primary metabolic process;GO:0009767//photosynthetic electron transport chain;GO:0006807//nitrogen compound metabolic process;GO:0006733//oxidoreduction coenzyme metabolic process;GO:1901564//organonitrogen compound metabolic process;GO:0055114//oxidation-reduction process;GO:0065008//regulation of biological quality;GO:0042548//regulation of photosynthesis, light reaction;GO:0050821/…
AT2G07702	0.813322	0.126593	AT2G07702	AT2G07702.1	Known_gene	1	116194	116754	mitochondria	+	561	561		NP_085505.1|3.4e-88|hypothetical protein ArthMp037 [Arabidopsis thaliana]	GO:0044424//intracellular part;GO:0043227//membrane-bounded organelle;GO:0043226//organelle;GO:0005739//mitochondrion;GO:0044464//cell part;GO:0005623//cell;GO:0044444//cytoplasmic part;GO:0005622//intracellular;GO:0043231//intracellular membrane-bounded organelle;GO:0005737//cytoplasm;GO:0043229//intracellular organelle;
AT1G43605	0.813322	0.126593	AT1G43605	AT1G43605.1,AT1G43605.2	Known_gene	2	16416733	16417928	1	-	1196	1116		NP_001321008.1|4.0e-15|hypothetical protein AT1G43605 [Arabidopsis thaliana]
AT1G24148	0.813322	0.00275987	AT1G24148	AT1G24148.2,AT1G24148.1	Known_gene	2	8544248	8545590	1	+	1343	1244		NP_001185077.1|7.5e-51|hypothetical protein AT1G24148 [Arabidopsis thaliana]
AT3G13276	0.813322	0.126593	AT3G13276	AT3G13276.1	Known_gene	1	4294341	4294860	3	+	520	269		NP_001327767.1|2.0e-14|hypothetical protein AT3G13276, partial [Arabidopsis thaliana]
AT5G11970	0.801972	9.61e-78	AT5G11970	AT5G11970.1	Known_gene	1	3862849	3863824	5	-	976	976		NP_001332266.1|5.8e-59|hypothetical protein AT5G11975 [Arabidopsis thaliana]	GO:0005623//cell;GO:0005886//plasma membrane;GO:0071944//cell periphery;GO:0044464//cell part;GO:0016020//membrane;
AT1G80610	0.798775	3e-90	AT1G80610	AT1G80610.1	Known_gene	1	30300714	30304428	1	-	3715	1594		NP_178176.2|8.0e-106|hypothetical protein AT1G80610 [Arabidopsis thaliana]
AT5G44005	0.797682	4.96e-11	AT5G44005	AT5G44005.1	Known_gene	1	17704843	17705793	5	-	951	951		NP_974881.1|1.2e-48|hypothetical protein AT5G44005 [Arabidopsis thaliana]	GO:0005886//plasma membrane;GO:0044464//cell part;GO:0016020//membrane;GO:0071944//cell periphery;GO:0005623//cell;
AT4G24030	0.781069	0.0264308	AT4G24030	AT4G24030.1	Known_gene	1	12486247	12486633	4	-	387	387		NP_194134.1|2.7e-68|hypothetical protein AT4G24030 [Arabidopsis thaliana]
AT3G54520	0.776485	0.0294647	AT3G54520	AT3G54520.1	Known_gene	1	20183517	20185202	3	-	1686	1158		NP_191016.2|3.4e-167|hypothetical protein AT3G54520 [Arabidopsis thaliana]
AT1G05894	0.773306	0.00143553	AT1G05894	AT1G05894.1	Known_gene	1	1784736	1786326	1	+	1591	1591		NP_001030977.1|1.4e-248|hypothetical protein AT1G05894 [Arabidopsis thaliana]
AT2G38465	0.758614	3.54e-23	AT2G38465	AT2G38465.1	Known_gene	1	16106210	16106935	2	-	726	563		NP_565890.1|1.5e-38|hypothetical protein AT2G38465 [Arabidopsis thaliana]	GO:0005623//cell;GO:0071944//cell periphery;GO:0016020//membrane;GO:0005886//plasma membrane;GO:0044464//cell part;
AT3G60200	0.749586	1.54e-75	AT3G60200	AT3G60200.1	Known_gene	1	22248892	22250568	3	+	1677	1677		NP_191579.1|2.6e-168|hypothetical protein AT3G60200 [Arabidopsis thaliana]
AT3G55600	0.747935	6.39e-34	AT3G55600	AT3G55600.2,AT3G55600.1	Known_gene	2	20620410	20622555	3	+	2146	1209		OAP01786.1|1.3e-121|hypothetical protein AXX17_AT3G50210 [Arabidopsis thaliana]	GO:0031224//intrinsic component of membrane;GO:0016020//membrane;GO:0044425//membrane part;GO:0016021//integral component of membrane;
ATMG01280	0.746518	0.0803366	ORF291	ATMG01280.1	Known_gene	1	318588	319463	mitochondria	-	876	876		NP_085580.1|1.9e-165|hypothetical protein ArthMp104 [Arabidopsis thaliana]	GO:0045333//cellular respiration;GO:0006119//oxidative phosphorylation;GO:0006163//purine nucleotide metabolic process;GO:0006793//phosphorus metabolic process;GO:1901564//organonitrogen compound metabolic process;GO:0022900//electron transport chain;GO:0044237//cellular metabolic process;GO:0009259//ribonucleotide metabolic process;GO:1901135//carbohydrate derivative metabolic process;GO:0009150…
AT3G18300	0.746251	1.29e-07	AT3G18300	AT3G18300.2,AT3G18300.1	Known_gene	2	6281923	6284372	3	+	2450	2181		NP_188459.1|1.8e-153|hypothetical protein AT3G18300 [Arabidopsis thaliana]
AT4G28150	0.743532	1.06e-19	AT4G28150	AT4G28150.2,AT4G28150.3,AT4G28150.1	Known_gene	3	13977303	13979487	4	-	2185	1859		NP_567798.1|3.4e-164|hypothetical protein (DUF789) [Arabidopsis thaliana]
AT5G28345	0.742932	0.111283	AT5G28345	AT5G28345.1	Known_gene	1	10317847	10319860	5	-	2014	609		NP_001331379.1|1.5e-92|hypothetical protein AT5G28345 [Arabidopsis thaliana]
AT1G51030	0.742932	0.161987	AT1G51030	AT1G51030.1	Known_gene	1	18915134	18915596	1	+	463	463		NP_175515.2|6.2e-35|hypothetical protein AT1G51030 [Arabidopsis thaliana]
AT5G46770	0.742932	0.161987	AT5G46770	AT5G46770.1	Known_gene	1	18977399	18978246	5	+	848	848		NP_568668.1|4.7e-73|hypothetical protein AT5G46770 [Arabidopsis thaliana]
AT2G35290	0.742932	0.00114407	AT2G35290	AT2G35290.1	Known_gene	1	14861199	14862178	2	-	980	980		NP_181072.2|3.9e-63|hypothetical protein AT2G35290 [Arabidopsis thaliana]
AT2G41905	0.733887	0.00916403	AT2G41905	AT2G41905.1	Known_gene	1	17495506	17496187	2	+	682	682		XP_006295242.1|3.4e-21|hypothetical protein CARUB_v10024329mg [Capsella rubella]	GO:0016020//membrane;GO:0016021//integral component of membrane;GO:0031224//intrinsic component of membrane;GO:0044425//membrane part;
AT5G11000	0.73209	5.55e-115	AT5G11000	AT5G11000.1	Known_gene	1	3478672	3480621	5	-	1950	1950		NP_196661.1|7.4e-223|hypothetical protein (DUF868) [Arabidopsis thaliana]	GO:0071944//cell periphery;GO:0016020//membrane;GO:0044464//cell part;GO:0005623//cell;GO:0005886//plasma membrane;
AT5G11070	0.718479	5.68e-10	AT5G11070	AT5G11070.1	Known_gene	1	3516092	3517035	5	-	944	944		NP_196668.1|3.0e-84|hypothetical protein AT5G11070 [Arabidopsis thaliana]
AT2G35733	0.717526	0.018538	AT2G35733	AT2G35733.1	Known_gene	1	15022676	15022867	2	-	192	192		NP_565820.1|8.9e-28|hypothetical protein AT2G35733 [Arabidopsis thaliana]
AT4G24275	0.716712	1.67e-34	AT4G24275	AT4G24275.1	Known_gene	1	12588378	12589277	4	+	900	900		NP_680737.2|4.7e-63|hypothetical protein AT4G24275 [Arabidopsis thaliana]	GO:0001101//response to acid chemical;GO:1901700//response to oxygen-containing compound;GO:0042221//response to chemical;GO:0050896//response to stimulus;GO:0006950//response to stress;GO:0009415//response to water;GO:0009628//response to abiotic stimulus;GO:0010035//response to inorganic substance;GO:0009414//response to water deprivation;
AT2G07705	0.709536	0.110625	AT2G07705	AT2G07705.1	Known_gene	1	124363	124563	mitochondria	+	201	201		NP_178791.1|5.8e-30|hypothetical protein AT2G07705 [Arabidopsis thaliana]	GO:0043226//organelle;GO:0005737//cytoplasm;GO:0043231//intracellular membrane-bounded organelle;GO:0044464//cell part;GO:0005622//intracellular;GO:0043227//membrane-bounded organelle;GO:0043229//intracellular organelle;GO:0005739//mitochondrion;GO:0044444//cytoplasmic part;GO:0005623//cell;GO:0044424//intracellular part;
AT3G01513	0.704895	1.3e-23	AT3G01513	AT3G01513.1	Known_gene	1	201887	202754	3	-	868	868		NP_683521.1|5.5e-117|hypothetical protein AT3G01513 [Arabidopsis thaliana]
AT5G20620	0.704211	2.91e-189	UBQ4	AT5G20620.2,AT5G20620.1	Known_gene	2	6973053	6975009	5	-	1957	1508		XP_006287868.1|2.4e-213|hypothetical protein CARUB_v10001095mg, partial [Capsella rubella]
AT1G23490	0.703557	9.33e-262	ARF1	AT1G23490.1	Known_gene	1	8336593	8338827	1	+	2235	1227		XP_006390885.1|8.6e-100|hypothetical protein EUTSA_v10019096mg [Eutrema salsugineum]	GO:0010035//response to inorganic substance;GO:0007154//cell communication;GO:0051179//localization;GO:0016192//vesicle-mediated transport;GO:0007165//signal transduction;GO:0007264//small GTPase mediated signal transduction;GO:0071705//nitrogen compound transport;GO:0065007//biological regulation;GO:0050896//response to stimulus;GO:0050789//regulation of biological process;GO:0010038//response t…
AT3G58540	0.690465	0.00205047	AT3G58540	AT3G58540.1	Known_gene	1	21648561	21649390	3	+	830	504		NP_567070.1|5.0e-30|hypothetical protein AT3G58540 [Arabidopsis thaliana]
AT5G25756	0.689351	0.0128814	AT5G25756	AT5G25756.1	Known_gene	1	8961488	8963150	5	-	1663	275		NP_001328695.1|2.6e-17|hypothetical protein AT4G10843 [Arabidopsis thaliana]
AT3G27880	0.685162	2.11e-61	AT3G27880	AT3G27880.1	Known_gene	1	10338148	10339528	3	+	1381	1381		NP_566827.1|6.2e-131|hypothetical protein (DUF1645) [Arabidopsis thaliana]
AT5G44306	0.684039	0.139203	AT5G44306	AT5G44306.1	Known_gene	1	17847199	17847549	5	-	351	351		NP_001119370.1|4.4e-25|hypothetical protein AT5G44306 [Arabidopsis thaliana]
AT2G07774	0.680674	1.19e-06	AT2G07774	AT2G07774.1	Known_gene	1	3303766	3304650	2	-	885	591		NP_671806.1|4.3e-57|hypothetical protein AT2G07774 [Arabidopsis thaliana]
AT2G32235	0.675818	0.000249117	AT2G32235	AT2G32235.2,AT2G32235.1	Known_gene	2	13682557	13684248	2	-	1692	1490		NP_001324628.1|7.9e-140|hypothetical protein AT2G32235 [Arabidopsis thaliana]
AT1G32127	0.673631	5.68e-35	AT1G32127	AT1G32127.2,AT1G32127.1	Known_gene	2	11556744	11558702	1	+	1959	1320		AAG23445.1|5.5e-153|hypothetical protein [Arabidopsis thaliana]	GO:0016020//membrane;GO:0016021//integral component of membrane;GO:0044425//membrane part;GO:0031224//intrinsic component of membrane;
AT5G01790	0.667165	1.76e-05	AT5G01790	AT5G01790.1	Known_gene	1	304677	305912	5	-	1236	1236		NP_195799.2|4.3e-115|hypothetical protein AT5G01790 [Arabidopsis thaliana]
AT2G07672	0.663213	0.00979096	AT2G07672	AT2G07672.1	Known_gene	1	3257209	3258528	2	+	1320	1320		AAY82260.1|5.6e-89|hypothetical protein At2g07672 [Arabidopsis thaliana]	GO:0043227//membrane-bounded organelle;GO:0044464//cell part;GO:0005622//intracellular;GO:0005739//mitochondrion;GO:0043226//organelle;GO:0043231//intracellular membrane-bounded organelle;GO:0043229//intracellular organelle;GO:0005623//cell;GO:0044424//intracellular part;GO:0005737//cytoplasm;GO:0044444//cytoplasmic part;
AT3G13857	0.658043	0.201436	AT3G13857	AT3G13857.1	Known_gene	1	4561107	4561345	3	+	239	239		ONH95593.1|3.1e-14|hypothetical protein PRUPE_7G080000 [Prunus persica]	GO:0016021//integral component of membrane;GO:0016020//membrane;GO:0044425//membrane part;GO:0031224//intrinsic component of membrane;
AT3G13910	0.656387	8.36e-29	AT3G13910	AT3G13910.2,AT3G13910.1	Known_gene	2	4590684	4591483	3	-	800	565		NP_001326696.1|1.5e-58|hypothetical protein (DUF3511) [Arabidopsis thaliana]	GO:0016020//membrane;GO:0005623//cell;GO:0071944//cell periphery;GO:0005886//plasma membrane;GO:0044464//cell part;
AT1G14455	0.649823	0.0183946	AT1G14455	AT1G14455.1	Known_gene	1	4947819	4948400	1	-	582	582		NP_001117287.1|4.2e-49|hypothetical protein AT1G14455 [Arabidopsis thaliana]
AT3G44704	0.644292	0.2266	AT3G44704	AT3G44704.1	Known_gene	1	16244193	16244348	3	-	156	156		NP_001118773.1|1.9e-20|hypothetical protein AT3G44704 [Arabidopsis thaliana]	GO:0031224//intrinsic component of membrane;GO:0016021//integral component of membrane;GO:0016020//membrane;GO:0044425//membrane part;
AT4G34420	0.629403	0.000153972	AT4G34420	AT4G34420.1	Known_gene	1	16458068	16460681	4	+	2614	1546		EFH45406.1|1.3e-201|hypothetical protein ARALYDRAFT_912948 [Arabidopsis lyrata subsp. lyrata]	GO:0043231//intracellular membrane-bounded organelle;GO:0005737//cytoplasm;GO:0005622//intracellular;GO:0044444//cytoplasmic part;GO:0031224//intrinsic component of membrane;GO:0016020//membrane;GO:0043226//organelle;GO:0005623//cell;GO:0044425//membrane part;GO:0044464//cell part;GO:0043229//intracellular organelle;GO:0005794//Golgi apparatus;GO:0016021//integral component of membrane;GO:0044424…
AT1G62422	0.628723	6.35e-76	AT1G62422	AT1G62422.1	Known_gene	1	23100119	23101335	1	-	1217	1217		NP_001077759.1|1.3e-100|hypothetical protein AT1G62422 [Arabidopsis thaliana]
AT4G27530	0.627455	0.0805835	AT4G27530	AT4G27530.1	Known_gene	1	13752633	13753257	4	+	625	535		NP_194483.1|1.5e-64|hypothetical protein AT4G27530 [Arabidopsis thaliana]
AT3G44695	0.612676	0.000264006	AT3G44695	AT3G44695.1	Known_gene	1	16236298	16237095	3	-	798	798		OAP02745.1|5.2e-130|hypothetical protein AXX17_AT3G38340 [Arabidopsis thaliana]	GO:0044425//membrane part;GO:0031224//intrinsic component of membrane;GO:0016021//integral component of membrane;GO:0016020//membrane;
AT3G56800	0.612127	5.22e-236	CAM3	AT3G56800.1	Known_gene	1	21034534	21036166	3	-	1633	1143		XP_006295105.1|3.2e-80|hypothetical protein CARUB_v10024180mg [Capsella rubella]	GO:0043167//ion binding;GO:0046872//metal ion binding;GO:0005488//binding;GO:0043169//cation binding;GO:0005509//calcium ion binding;
AT5G46230	0.611051	6.85e-19	AT5G46230	AT5G46230.1	Known_gene	1	18742272	18743077	5	-	806	806		NP_568659.1|5.7e-76|hypothetical protein (Protein of unknown function, DUF538) [Arabidopsis thaliana]
AT3G29173	0.610038	0.0383348	AT3G29173	AT3G29173.1	Known_gene	1	11138404	11139178	3	+	775	397		NP_001326506.1|9.7e-21|hypothetical protein AT3G29173, partial [Arabidopsis thaliana]
AT1G74340	0.610038	1.72e-30	DPMS2	AT1G74340.2,AT1G74340.1	Known_gene	2	27948045	27951668	1	-	3624	704		OAP16468.1|4.6e-38|hypothetical protein AXX17_AT1G68710 [Arabidopsis thaliana]	GO:0097502//mannosylation;GO:0044267//cellular protein metabolic process;GO:0006720//isoprenoid metabolic process;GO:1901137//carbohydrate derivative biosynthetic process;GO:1901576//organic substance biosynthetic process;GO:0070085//glycosylation;GO:0006497//protein lipidation;GO:0042158//lipoprotein biosynthetic process;GO:0009987//cellular process;GO:0008654//phospholipid biosynthetic process;…
AT1G24405	0.607049	0.00090067	AT1G24405	AT1G24405.1	Known_gene	1	8654945	8655662	1	+	718	718		NP_001117344.1|4.8e-26|hypothetical protein AT1G24405 [Arabidopsis thaliana]
AT3G56740	0.603185	8.52e-28	AT3G56740	AT3G56740.1	Known_gene	1	21015371	21018157	3	+	2787	1416		OAP04932.1|1.5e-185|hypothetical protein AXX17_AT3G51330 [Arabidopsis thaliana]	GO:0016021//integral component of membrane;GO:0044425//membrane part;GO:0016020//membrane;GO:0031224//intrinsic component of membrane;GO:0005515//protein binding;GO:0140096//catalytic activity, acting on a protein;GO:0004252//serine-type endopeptidase activity;GO:0008236//serine-type peptidase activity;GO:0008233//peptidase activity;GO:0004175//endopeptidase activity;GO:0070011//peptidase activit…
AT3G05937	0.60071	5.6e-12	AT3G05937	AT3G05937.1	Known_gene	1	1775766	1776840	3	-	1075	1075		OAP06989.1|5.4e-50|hypothetical protein AXX17_AT3G05610 [Arabidopsis thaliana]
AT2G41505	0.600428	0.000868346	AT2G41505	AT2G41505.1,AT2G41505.2,AT2G41505.3	Known_gene	3	17312099	17314690	2	-	2592	804		NP_001324962.1|2.7e-54|hypothetical protein AT2G41505 [Arabidopsis thaliana]	GO:0008152//metabolic process;GO:0046483//heterocycle metabolic process;GO:0065008//regulation of biological quality;GO:0009987//cellular process;GO:0034754//cellular hormone metabolic process;GO:0065007//biological regulation;GO:0009308//amine metabolic process;GO:0006725//cellular aromatic compound metabolic process;GO:0071704//organic substance metabolic process;GO:0010817//regulation of hormo…
AT5G66985	0.600082	3.97e-21	AT5G66985	AT5G66985.1	Known_gene	1	26743279	26744019	5	+	741	741		NP_569043.1|6.0e-40|hypothetical protein AT5G66985 [Arabidopsis thaliana]
AT5G65613	0.596025	0.164597	AT5G65613	AT5G65613.1	Known_gene	1	26220644	26220985	5	-	342	342		NP_001330757.1|5.4e-60|hypothetical protein AT5G65613 [Arabidopsis thaliana]
AT3G23280	0.595133	1.46e-146	XBAT35	AT3G23280.2,AT3G23280.1	Known_gene	2	8321329	8324477	3	+	3149	2016		NP_566724.1|1.3e-270|hypothetical protein AT3G23280 [Arabidopsis thaliana]	GO:1990234//transferase complex;GO:1902494//catalytic complex;GO:0005737//cytoplasm;GO:0032991//macromolecular complex;GO:0000151//ubiquitin ligase complex;GO:0043227//membrane-bounded organelle;GO:0044424//intracellular part;GO:0005622//intracellular;GO:0043226//organelle;GO:0044464//cell part;GO:0005634//nucleus;GO:0043229//intracellular organelle;GO:0005623//cell;GO:0043231//intracellular memb…
AT2G07678	0.594686	0.0437127	AT2G07678	AT2G07678.1	Known_gene	1	3281097	3283129	2	+	2033	2033		NP_565343.1|1.2e-135|hypothetical protein AT2G07678 [Arabidopsis thaliana]	GO:0044444//cytoplasmic part;GO:0005737//cytoplasm;GO:0005623//cell;GO:0005622//intracellular;GO:0044464//cell part;GO:0043229//intracellular organelle;GO:0043226//organelle;GO:0044424//intracellular part;GO:0043227//membrane-bounded organelle;GO:0005739//mitochondrion;GO:0043231//intracellular membrane-bounded organelle;
AT5G07380	0.592265	0.00243421	AT5G07380	AT5G07380.4,AT5G07380.6,AT5G07380.3,AT5G07380.1,AT5G07380.5,AT5G07380.2	Known_gene	6	2332436	2336063	5	+	3628	2243		NP_001031848.1|0.0e+00|hypothetical protein AT5G07380 [Arabidopsis thaliana]
AT5G56850	0.590929	0.211517	AT5G56850	AT5G56850.4,AT5G56850.3,AT5G56850.2,AT5G56850.8,AT5G56850.1,AT5G56850.7,AT5G56850.6,AT5G56850.5	Known_gene	8	22985115	22988110	5	-	2996	2163		NP_001332287.1|4.9e-255|hypothetical protein AT5G56850 [Arabidopsis thaliana]	GO:0030054//cell junction;GO:0009506//plasmodesma;GO:0005911//cell-cell junction;GO:0055044//symplast;
AT1G08035	0.590929	0.211517	AT1G08035	AT1G08035.1,AT1G08035.2,AT1G08035.3	Known_gene	3	2494402	2495313	1	+	912	714		NP_683287.2|2.5e-63|hypothetical protein AT1G08035 [Arabidopsis thaliana]	GO:0007049//cell cycle;GO:0009987//cellular process;GO:0019210//kinase inhibitor activity;GO:0019887//protein kinase regulator activity;GO:0004857//enzyme inhibitor activity;GO:0098772//molecular function regulator;GO:0019207//kinase regulator activity;GO:0004860//protein kinase inhibitor activity;GO:0030234//enzyme regulator activity;
AT3G25014	0.590929	0.211517	AT3G25014	AT3G25014.1	Known_gene	1	9114546	9114707	3	-	162	162		NP_001118692.1|2.9e-24|hypothetical protein AT3G25014 [Arabidopsis thaliana]
AT2G20250	0.590929	0.149319	AT2G20250	AT2G20250.2,AT2G20250.1,AT2G20250.3	Known_gene	3	8733285	8736597	2	-	3313	2670		NP_001325241.1|0.0e+00|hypothetical protein AT2G20250 [Arabidopsis thaliana]
AT1G13825	0.590929	0.176326	AT1G13825	AT1G13825.1,AT1G13825.2	Known_gene	2	4738441	4739345	1	-	905	712		NP_001321994.1|1.4e-64|hypothetical protein AT1G13825 [Arabidopsis thaliana]
AT5G05113	0.590929	0.211517	AT5G05113	AT5G05113.1	Known_gene	1	1509628	1509990	5	-	363	363		NP_001119172.1|6.4e-43|hypothetical protein AT5G05113 [Arabidopsis thaliana]
AT1G22680	0.590929	0.211517	AT1G22680	AT1G22680.1	Known_gene	1	8024967	8026356	1	-	1390	1390		NP_173682.1|5.7e-100|hypothetical protein AT1G22680 [Arabidopsis thaliana]
AT5G61412	0.590929	0.149319	AT5G61412	AT5G61412.1	Known_gene	1	24686610	24687366	5	-	757	757		NP_001318856.1|2.4e-28|hypothetical protein AT5G61412 [Arabidopsis thaliana]
AT2G02497	0.590929	0.211517	AT2G02497	AT2G02497.1	Known_gene	1	668920	670055	2	-	1136	353		AAC18937.1|2.0e-41|hypothetical protein [Arabidopsis thaliana]	GO:0044425//membrane part;GO:0031224//intrinsic component of membrane;GO:0016020//membrane;GO:0016021//integral component of membrane;
AT5G39520	0.589729	0.176439	AT5G39520	AT5G39520.1	Known_gene	1	15823735	15825566	5	-	1832	1028		NP_198768.1|1.3e-130|hypothetical protein (DUF1997) [Arabidopsis thaliana]
AT1G28135	0.579364	4.72e-16	AT1G28135	AT1G28135.1	Known_gene	1	9829261	9829584	1	+	324	324		NP_174135.1|3.7e-18|hypothetical protein AT1G28135 [Arabidopsis thaliana]
AT5G37070	0.576502	2.96e-27	AT5G37070	AT5G37070.1	Known_gene	1	14650913	14652363	5	+	1451	907		NP_198523.1|5.7e-93|hypothetical protein (Protein of unknown function, DUF538) [Arabidopsis thaliana]
AT1G70490	0.569172	1.18e-132	ARFA1D	AT1G70490.5,AT1G70490.4,AT1G70490.7,AT1G70490.2,AT1G70490.1,AT1G70490.3,AT1G70490.6	Known_gene	7	26563718	26565865	1	-	2148	1352		XP_006390885.1|1.3e-101|hypothetical protein EUTSA_v10019096mg [Eutrema salsugineum]	GO:0050789//regulation of biological process;GO:0006810//transport;GO:0051716//cellular response to stimulus;GO:0050794//regulation of cellular process;GO:0010035//response to inorganic substance;GO:0042886//amide transport;GO:0033036//macromolecule localization;GO:0071702//organic substance transport;GO:0008104//protein localization;GO:0009987//cellular process;GO:0065007//biological regulation;…
AT3G28635	0.567917	0.0660321	AT3G28635	AT3G28635.1	Known_gene	1	10729313	10731391	3	-	2079	492		NP_001327331.1|2.7e-89|hypothetical protein AT3G28635 [Arabidopsis thaliana]	GO:0005488//binding;GO:0044877//macromolecular complex binding;GO:0051015//actin filament binding;GO:0032403//protein complex binding;GO:0008092//cytoskeletal protein binding;GO:0003779//actin binding;GO:0005515//protein binding;
AT5G56795	0.566479	3.24e-16	MT1B	AT5G56795.1	Known_gene	1	22971713	22972690	5	-	978	741		XP_006305890.1|1.2e-16|hypothetical protein CARUB_v10011048mg, partial [Capsella rubella]	GO:0009644//response to high light intensity;GO:0009642//response to light intensity;GO:0050896//response to stimulus;GO:0046688//response to copper ion;GO:0010038//response to metal ion;GO:0009314//response to radiation;GO:0010035//response to inorganic substance;GO:0009628//response to abiotic stimulus;GO:0042221//response to chemical;GO:0009416//response to light stimulus;GO:0043232//intracell…
AT1G13500	0.565016	1.39e-06	AT1G13500	AT1G13500.1	Known_gene	1	4627789	4629169	1	-	1381	1161		NP_172807.1|7.6e-231|hypothetical protein (DUF1262) [Arabidopsis thaliana]
AT1G24600	0.564866	0.0045329	AT1G24600	AT1G24600.1	Known_gene	1	8720309	8720721	1	+	413	413		NP_564221.1|1.4e-33|hypothetical protein AT1G24600 [Arabidopsis thaliana]
AT1G11125	0.561182	0.0144862	AT1G11125	AT1G11125.1	Known_gene	1	3718652	3719832	1	+	1181	1181		NP_001184959.1|1.1e-139|hypothetical protein AT1G11125 [Arabidopsis thaliana]
AT3G50900	0.554709	1.58e-13	AT3G50900	AT3G50900.1	Known_gene	1	18917782	18918811	3	+	1030	1030		NP_566940.1|1.9e-60|hypothetical protein AT3G50900 [Arabidopsis thaliana]
AT4G00070	0.549452	3.73e-09	AT4G00070	AT4G00070.2,AT4G00070.1	Known_gene	2	29072	31426	4	-	2355	1140		OAO96544.1|2.6e-114|hypothetical protein AXX17_AT4G00090 [Arabidopsis thaliana]
AT5G50562	0.547975	0.000928782	AT5G50562	AT5G50562.1	Known_gene	1	20613611	20613784	5	-	174	174		NP_001119409.1|4.7e-28|hypothetical protein AT5G50562 [Arabidopsis thaliana]
AT4G37608	0.547331	4.01e-05	AT4G37608	AT4G37608.1,AT4G37608.2	Known_gene	2	17668951	17670631	4	+	1681	665		NP_001078509.1|1.0e-38|hypothetical protein AT4G37608 [Arabidopsis thaliana]
AT2G07673	0.546535	0.166874	AT2G07673	AT2G07673.1	Known_gene	1	3266420	3267120	2	+	701	701		NP_565340.1|1.5e-53|hypothetical protein AT2G07673 [Arabidopsis thaliana]	GO:0005737//cytoplasm;GO:0044464//cell part;GO:0005623//cell;GO:0043226//organelle;GO:0044424//intracellular part;GO:0043231//intracellular membrane-bounded organelle;GO:0005622//intracellular;GO:0043227//membrane-bounded organelle;GO:0044444//cytoplasmic part;GO:0043229//intracellular organelle;GO:0005739//mitochondrion;
AT3G04181	0.544833	0.00122561	AT3G04181	AT3G04181.1	Known_gene	1	1098825	1099529	3	+	705	482		NP_001118569.1|3.9e-48|hypothetical protein AT3G04181 [Arabidopsis thaliana]
AT4G25690	0.541269	4.22e-49	AT4G25690	AT4G25690.2,AT4G25690.1	Known_gene	2	13090209	13091798	4	-	1590	1590		CAB43698.1|1.4e-102|hypothetical protein [Arabidopsis thaliana]
AT5G65225	0.539807	0.134417	AT5G65225	AT5G65225.1	Known_gene	1	26062874	26068168	5	+	5295	967		NP_001330490.1|9.3e-134|hypothetical protein AT5G65225 [Arabidopsis thaliana]
AT5G53880	0.53827	4.36e-05	AT5G53880	AT5G53880.1	Known_gene	1	21872701	21873454	5	-	754	754		NP_568802.1|1.2e-24|hypothetical protein AT5G53880 [Arabidopsis thaliana]	GO:0016020//membrane;GO:0005623//cell;GO:0005739//mitochondrion;GO:0043227//membrane-bounded organelle;GO:0044424//intracellular part;GO:0044464//cell part;GO:0005737//cytoplasm;GO:0005886//plasma membrane;GO:0071944//cell periphery;GO:0043229//intracellular organelle;GO:0005622//intracellular;GO:0044444//cytoplasmic part;GO:0043231//intracellular membrane-bounded organelle;GO:0043226//organelle;
AT2G22790	0.535043	1.11e-08	AT2G22790	AT2G22790.1	Known_gene	1	9695832	9697127	2	+	1296	1296		NP_179864.1|4.5e-192|hypothetical protein AT2G22790 [Arabidopsis thaliana]
AT1G78030	0.532433	0.203172	AT1G78030	AT1G78030.1	Known_gene	1	29342157	29343824	1	+	1668	800		NP_001319400.1|2.5e-92|hypothetical protein AT1G78030 [Arabidopsis thaliana]
AT4G31875	0.526928	4.52e-110	AT4G31875	AT4G31875.1	Known_gene	1	15411701	15412451	4	-	751	751		NP_567884.1|6.0e-72|hypothetical protein AT4G31875 [Arabidopsis thaliana]
AT2G07719	0.523466	0.0144434	AT2G07719	AT2G07719.1	Known_gene	1	175669	177188	mitochondria	-	1520	1520		NP_085521.1|8.4e-81|hypothetical protein ArthMp054 [Arabidopsis thaliana]	GO:0043226//organelle;GO:0043231//intracellular membrane-bounded organelle;GO:0044429//mitochondrial part;GO:0044444//cytoplasmic part;GO:0005623//cell;GO:0031090//organelle membrane;GO:0044446//intracellular organelle part;GO:0031224//intrinsic component of membrane;GO:0043229//intracellular organelle;GO:0005740//mitochondrial envelope;GO:0016020//membrane;GO:0044425//membrane part;GO:0044464//c…
AT5G05370	0.519157	1.25e-26	AT5G05370	AT5G05370.1	Known_gene	1	1590797	1591939	5	-	1143	469		XP_006286608.1|4.8e-35|hypothetical protein CARUB_v10002333mg [Capsella rubella]	GO:0022900//electron transport chain;GO:0009987//cellular process;GO:0055114//oxidation-reduction process;GO:0008152//metabolic process;GO:0044237//cellular metabolic process;GO:0006091//generation of precursor metabolites and energy;GO:0005737//cytoplasm;GO:0044422//organelle part;GO:0005622//intracellular;GO:0098796//membrane protein complex;GO:0044464//cell part;GO:0032991//macromolecular comp…
AT1G70475	0.509194	0.00295359	AT1G70475	AT1G70475.1	Known_gene	1	26559661	26560072	1	+	412	354		NP_001323138.1|4.7e-62|hypothetical protein AT1G70475 [Arabidopsis thaliana]	GO:0016021//integral component of membrane;GO:0044425//membrane part;GO:0031224//intrinsic component of membrane;GO:0016020//membrane;
AT1G64405	0.503466	0.00588575	AT1G64405	AT1G64405.1	Known_gene	1	23923517	23924395	1	+	879	879		NP_564834.1|5.6e-61|hypothetical protein AT1G64405 [Arabidopsis thaliana]	GO:0009838//abscission;GO:0048437//floral organ development;GO:0022414//reproductive process;GO:0009908//flower development;GO:0090567//reproductive shoot system development;GO:0009791//post-embryonic development;GO:0048856//anatomical structure development;GO:0032501//multicellular organismal process;GO:0003006//developmental process involved in reproduction;GO:0007275//multicellular organism de…
AT4G02830	0.502509	1.33e-11	AT4G02830	AT4G02830.1,AT4G02830.2,AT4G02830.3	Known_gene	3	1262245	1264101	4	+	1857	1020		NP_001190663.1|3.3e-104|hypothetical protein AT4G02830 [Arabidopsis thaliana]
AT5G46530	0.500231	1.65e-07	AT5G46530	AT5G46530.1	Known_gene	1	18875382	18876928	5	+	1547	817		XP_006281194.1|5.0e-80|hypothetical protein CARUB_v10027229mg, partial [Capsella rubella]	GO:0016020//membrane;GO:0031224//intrinsic component of membrane;GO:0044425//membrane part;GO:0016021//integral component of membrane;
AT4G00953	0.495425	0.135332	AT4G00953	AT4G00953.1	Known_gene	1	410090	410816	4	+	727	495		NP_001328520.1|2.7e-92|hypothetical protein AT4G00953 [Arabidopsis thaliana]
AT5G41761	0.491393	0.186137	AT5G41761	AT5G41761.1	Known_gene	1	16711042	16712069	5	+	1028	1028		NP_001119353.1|3.0e-53|hypothetical protein AT5G41761 [Arabidopsis thaliana]
AT4G09850	0.491393	0.0888729	AT4G09850	AT4G09850.1	Known_gene	1	6192361	6193182	4	+	822	822		NP_192723.2|1.1e-21|hypothetical protein AT4G09850 [Arabidopsis thaliana]
AT1G01810	0.491393	0.0214741	AT1G01810	AT1G01810.1	Known_gene	1	295207	295859	1	+	653	653		NP_171686.1|2.6e-79|hypothetical protein AT1G01810 [Arabidopsis thaliana]
AT4G23000	0.488015	1.48e-05	AT4G23000	AT4G23000.1,AT4G23000.2	Known_gene	2	12054364	12060170	4	+	5807	3980		OAO97995.1|0.0e+00|hypothetical protein AXX17_AT4G26680 [Arabidopsis thaliana]	GO:0031224//intrinsic component of membrane;GO:0044425//membrane part;GO:0016020//membrane;GO:0016021//integral component of membrane;GO:0016787//hydrolase activity;GO:0003824//catalytic activity;
AT4G37900	0.487125	1.52e-31	AT4G37900	AT4G37900.1,AT4G37900.2	Known_gene	2	17821482	17824748	4	-	3267	2739		NP_195503.1|0.0e+00|hypothetical protein (duplicated DUF1399) [Arabidopsis thaliana]	GO:0009725//response to hormone;GO:0009987//cellular process;GO:0048583//regulation of response to stimulus;GO:2000026//regulation of multicellular organismal development;GO:0010033//response to organic substance;GO:0104004//cellular response to environmental stimulus;GO:0071310//cellular response to organic substance;GO:0009966//regulation of signal transduction;GO:0050793//regulation of develop…
AT4G00860	0.486247	7.04e-86	ATOZI1	AT4G00860.1	Known_gene	1	359223	360505	4	-	1283	700		XP_006396327.1|2.5e-43|hypothetical protein EUTSA_v10029140mg, partial [Eutrema salsugineum]	GO:0010035//response to inorganic substance;GO:0051704//multi-organism process;GO:0050896//response to stimulus;GO:0000302//response to reactive oxygen species;GO:0009605//response to external stimulus;GO:0042221//response to chemical;GO:0043207//response to external biotic stimulus;GO:0042493//response to drug;GO:0006950//response to stress;GO:1901700//response to oxygen-containing compound;GO:0…
AT4G17900	0.484758	7.14e-109	AT4G17900	AT4G17900.1,AT4G17900.2	Known_gene	2	9945778	9948157	4	+	2380	1741	PLATZ	XP_006284352.1|1.0e-133|hypothetical protein CARUB_v10005524mg, partial [Capsella rubella]
AT3G45730	0.482926	6.85e-158	AT3G45730	AT3G45730.1	Known_gene	1	16789780	16790690	3	+	911	911		NP_190159.1|5.1e-33|hypothetical protein AT3G45730 [Arabidopsis thaliana]
AT5G55620	0.479898	0.101269	AT5G55620	AT5G55620.1	Known_gene	1	22530007	22530987	5	+	981	981		NP_568827.1|1.2e-51|hypothetical protein AT5G55620 [Arabidopsis thaliana]	GO:0034614//cellular response to reactive oxygen species;GO:1901699//cellular response to nitrogen compound;GO:0042221//response to chemical;GO:1901701//cellular response to oxygen-containing compound;GO:0000302//response to reactive oxygen species;GO:0071241//cellular response to inorganic substance;GO:1901698//response to nitrogen compound;GO:0032870//cellular response to hormone stimulus;GO:00…
AT5G05190	0.478977	1.41e-25	AT5G05190	AT5G05190.1	Known_gene	1	1541218	1544137	5	+	2920	2745		NP_196138.1|0.0e+00|hypothetical protein (DUF3133) [Arabidopsis thaliana]	GO:0009607//response to biotic stimulus;GO:0071446//cellular response to salicylic acid stimulus;GO:0080134//regulation of response to stress;GO:0010033//response to organic substance;GO:0071407//cellular response to organic cyclic compound;GO:0051704//multi-organism process;GO:0009620//response to fungus;GO:0006897//endocytosis;GO:0042221//response to chemical;GO:0030100//regulation of endocytos…
AT1G75770	0.47452	0.00848029	AT1G75770	AT1G75770.1	Known_gene	1	28449905	28451148	1	+	1244	987		NP_565117.1|3.4e-123|hypothetical protein AT1G75770 [Arabidopsis thaliana]
AT4G32030	0.467028	7.57e-62	AT4G32030	AT4G32030.1,AT4G32030.2	Known_gene	2	15490566	15493436	4	+	2871	1528		NP_194931.1|2.5e-133|hypothetical protein AT4G32030 [Arabidopsis thaliana]	GO:0016020//membrane;GO:0031224//intrinsic component of membrane;GO:0016021//integral component of membrane;GO:0044425//membrane part;
ATMG00820	0.465398	0.165249	ORF170	ATMG00820.1	Known_gene	1	3301846	3302358	2	+	513	513		NP_085538.1|5.0e-94|hypothetical protein ArthMp071 [Arabidopsis thaliana]	GO:0044464//cell part;GO:0005737//cytoplasm;GO:0043231//intracellular membrane-bounded organelle;GO:0043229//intracellular organelle;GO:0043227//membrane-bounded organelle;GO:0005622//intracellular;GO:0005623//cell;GO:0005739//mitochondrion;GO:0044424//intracellular part;GO:0043226//organelle;GO:0044444//cytoplasmic part;
AT4G21192	0.465398	6.27e-10	AT4G21192	AT4G21192.1,AT4G21192.2	Known_gene	2	11294134	11295543	4	+	1410	701		XP_006413806.1|1.1e-40|hypothetical protein EUTSA_v10026658mg [Eutrema salsugineum]	GO:0005623//cell;GO:0043227//membrane-bounded organelle;GO:0043226//organelle;GO:0044444//cytoplasmic part;GO:0043231//intracellular membrane-bounded organelle;GO:0005739//mitochondrion;GO:0043229//intracellular organelle;GO:0044464//cell part;GO:0005737//cytoplasm;GO:0005622//intracellular;GO:0044424//intracellular part;
AT4G15093	0.461776	5.81e-74	LigB	AT4G15093.1	Known_gene	1	8618259	8619658	4	+	1400	1191		CAB10288.1|4.8e-172|hypothetical protein [Arabidopsis thaliana]	GO:0006725//cellular aromatic compound metabolic process;GO:0009987//cellular process;GO:0008152//metabolic process;GO:0044237//cellular metabolic process;GO:0008198//ferrous iron binding;GO:0046914//transition metal ion binding;GO:0043167//ion binding;GO:0051213//dioxygenase activity;GO:0003824//catalytic activity;GO:0005488//binding;GO:0016491//oxidoreductase activity;GO:0046872//metal ion bind…
AT1G30475	0.460064	7.83e-13	AT1G30475	AT1G30475.2,AT1G30475.1,AT1G30475.4,AT1G30475.3	Known_gene	4	10788226	10790241	1	-	2016	1288		NP_001117390.1|5.4e-70|hypothetical protein AT1G30475 [Arabidopsis thaliana]
AT4G25670	0.459987	5.66e-50	AT4G25670	AT4G25670.1,AT4G25670.2	Known_gene	2	13085198	13087090	4	-	1893	1213		CAB43698.1|1.1e-102|hypothetical protein [Arabidopsis thaliana]
AT1G51480	0.45594	3.77e-06	AT1G51480	AT1G51480.1	Known_gene	1	19090716	19093478	1	-	2763	2763		AAG52625.1|0.0e+00|hypothetical protein; 46441-49900 [Arabidopsis thaliana]	GO:0050794//regulation of cellular process;GO:0050896//response to stimulus;GO:0007154//cell communication;GO:0050789//regulation of biological process;GO:0023052//signaling;GO:0007165//signal transduction;GO:0051716//cellular response to stimulus;GO:0009987//cellular process;GO:0006950//response to stress;GO:0006952//defense response;GO:0065007//biological regulation;GO:0005886//plasma membrane;…
AT3G05890	0.453993	3.25e-76	RCI2B	AT3G05890.1	Known_gene	1	1757440	1758807	3	-	1368	872		XP_006408015.1|1.1e-21|hypothetical protein EUTSA_v10021802mg [Eutrema salsugineum]	GO:0009725//response to hormone;GO:0097305//response to alcohol;GO:0006950//response to stress;GO:0050896//response to stimulus;GO:0010033//response to organic substance;GO:0009414//response to water deprivation;GO:1901700//response to oxygen-containing compound;GO:0009409//response to cold;GO:0009415//response to water;GO:0006970//response to osmotic stress;GO:0010035//response to inorganic subs…
AT5G17165	0.449573	0.0165944	AT5G17165	AT5G17165.1	Known_gene	1	5643118	5647807	5	-	4690	481		NP_001078597.1|1.5e-60|hypothetical protein AT5G17165 [Arabidopsis thaliana]
AT1G22750	0.435578	1.35e-32	AT1G22750	AT1G22750.3,AT1G22750.2,AT1G22750.1,AT1G22750.4	Known_gene	4	8050770	8052930	1	+	2161	1181		CAA70953.1|1.8e-133|hypothetical protein, partial [Arabidopsis thaliana]	GO:0005622//intracellular;GO:0005773//vacuole;GO:0044424//intracellular part;GO:0016021//integral component of membrane;GO:0043231//intracellular membrane-bounded organelle;GO:0043226//organelle;GO:0031224//intrinsic component of membrane;GO:0043227//membrane-bounded organelle;GO:0044464//cell part;GO:0044444//cytoplasmic part;GO:0044425//membrane part;GO:0043229//intracellular organelle;GO:00160…
AT3G22415	0.433388	0.0326858	AT3G22415	AT3G22415.1	Known_gene	1	7940914	7941785	3	+	872	703		NP_974353.1|4.4e-32|hypothetical protein AT3G22415 [Arabidopsis thaliana]
AT2G41342	0.430927	0.0205183	AT2G41342	AT2G41342.1	Known_gene	1	17230515	17231037	2	-	523	523		NP_001118495.1|9.5e-40|hypothetical protein AT2G41342 [Arabidopsis thaliana]
AT2G23300	0.429904	1.42e-17	AT2G23300	AT2G23300.1	Known_gene	1	9914246	9917427	2	+	3182	2981		OAP10544.1|0.0e+00|hypothetical protein AXX17_AT2G18940 [Arabidopsis thaliana]	GO:0016020//membrane;GO:0016021//integral component of membrane;GO:0031224//intrinsic component of membrane;GO:0044425//membrane part;GO:0016773//phosphotransferase activity, alcohol group as acceptor;GO:0043168//anion binding;GO:0097367//carbohydrate derivative binding;GO:0032559//adenyl ribonucleotide binding;GO:0000166//nucleotide binding;GO:0043167//ion binding;GO:0016772//transferase activit…
AT2G31590	0.425443	0.188397	AT2G31590	AT2G31590.1	Known_gene	1	13446829	13448133	2	-	1305	723		NP_180717.1|2.2e-132|hypothetical protein AT2G31590 [Arabidopsis thaliana]
AT5G58630	0.423399	0.224982	TRM31	AT5G58630.1	Known_gene	1	23696108	23697452	5	-	1345	1269		NP_200671.1|1.0e-204|hypothetical protein AT5G58630 [Arabidopsis thaliana]
AT3G54410	0.421004	0.152419	AT3G54410	AT3G54410.1	Known_gene	1	20144398	20145489	3	+	1092	1092		NP_191009.1|1.1e-53|hypothetical protein (DUF1163) [Arabidopsis thaliana]	GO:0016021//integral component of membrane;GO:0044425//membrane part;GO:0031224//intrinsic component of membrane;GO:0016020//membrane;
AT3G44440	0.421004	0.225461	AT3G44440	AT3G44440.1	Known_gene	1	16070840	16071256	3	+	417	367		NP_190030.1|1.7e-32|hypothetical protein AT3G44440 [Arabidopsis thaliana]
AT2G12905	0.421004	0.225461	AT2G12905	AT2G12905.1	Known_gene	1	5296364	5296582	2	+	219	219		NP_671841.1|4.5e-36|hypothetical protein AT2G12905 [Arabidopsis thaliana]
AT1G78995	0.421004	0.225461	AT1G78995	AT1G78995.1	Known_gene	1	29715072	29716255	1	-	1184	1017		NP_565196.1|1.1e-84|hypothetical protein AT1G78995 [Arabidopsis thaliana]
AT3G07522	0.421004	0.225461	AT3G07522	AT3G07522.1	Known_gene	1	2398746	2398874	3	-	129	129		NP_001118598.1|9.9e-15|hypothetical protein AT3G07522 [Arabidopsis thaliana]
AT2G07654	0.421004	0.193926	AT2G07654	AT2G07654.1	Known_gene	1	3456747	3457126	2	+	380	291		NP_001325333.1|2.1e-49|hypothetical protein AT2G07654 [Arabidopsis thaliana]
AT2G07775	0.421004	0.12275	AT2G07775	AT2G07775.1	Known_gene	1	3483035	3484062	2	+	1028	670		NP_671808.1|4.7e-68|hypothetical protein AT2G07775 [Arabidopsis thaliana]
AT1G36922	0.421004	0.225461	AT1G36922	AT1G36922.1,AT1G36922.2	Known_gene	2	13984576	13985480	1	+	905	626		AAG50894.1|3.7e-59|hypothetical protein [Arabidopsis thaliana]
AT3G60780	0.421004	0.225461	AT3G60780	AT3G60780.1	Known_gene	1	22462613	22463833	3	+	1221	942		NP_191637.1|2.0e-120|hypothetical protein (DUF1442) [Arabidopsis thaliana]
AT2G11891	0.421004	0.152419	AT2G11891	AT2G11891.1	Known_gene	1	4804391	4804558	2	+	168	168		NP_001118303.1|1.7e-27|hypothetical protein AT2G11891 [Arabidopsis thaliana]
AT4G28690	0.416431	0.00272964	AT4G28690	AT4G28690.1,AT4G28690.2	Known_gene	2	14158898	14161049	4	+	2152	1715		NP_001329231.1|4.0e-246|hypothetical protein AT4G28690 [Arabidopsis thaliana]
AT3G17717	0.415611	0.000179274	AT3G17717	AT3G17717.1	Known_gene	1	6061180	6061762	3	+	583	384		OAP02994.1|1.1e-66|hypothetical protein AXX17_AT3G18760 [Arabidopsis thaliana]	GO:0009058//biosynthetic process;GO:1901564//organonitrogen compound metabolic process;GO:0044271//cellular nitrogen compound biosynthetic process;GO:0006595//polyamine metabolic process;GO:0071704//organic substance metabolic process;GO:0042401//cellular biogenic amine biosynthetic process;GO:0008152//metabolic process;GO:1901576//organic substance biosynthetic process;GO:0006597//spermine biosy…
AT3G03280	0.415079	0.00149685	AT3G03280	AT3G03280.1	Known_gene	1	765420	766387	3	+	968	968		NP_186978.1|4.9e-90|hypothetical protein AT3G03280 [Arabidopsis thaliana]
AT1G66080	0.412784	0.000217712	AT1G66080	AT1G66080.1	Known_gene	1	24599939	24601308	1	-	1370	1271		XP_006302780.1|4.5e-104|hypothetical protein CARUB_v10020900mg [Capsella rubella]	GO:0044424//intracellular part;GO:0005623//cell;GO:0005622//intracellular;GO:0044444//cytoplasmic part;GO:0005737//cytoplasm;GO:0044464//cell part;GO:0005829//cytosol;
AT3G46845	0.410296	2.59e-18	AT3G46845	AT3G46845.1	Known_gene	1	17254395	17255802	3	-	1408	736		NP_001326408.1|4.0e-84|hypothetical protein AT3G46845 [Arabidopsis thaliana]
AT1G48440	0.408154	2.99e-19	AT1G48440	AT1G48440.1	Known_gene	1	17906871	17908534	1	+	1664	801		XP_006305724.1|2.1e-67|hypothetical protein CARUB_v10010483mg [Capsella rubella]	GO:0015031//protein transport;GO:0051641//cellular localization;GO:0051234//establishment of localization;GO:0046907//intracellular transport;GO:0070973//protein localization to endoplasmic reticulum exit site;GO:0006810//transport;GO:0071705//nitrogen compound transport;GO:0016192//vesicle-mediated transport;GO:0071702//organic substance transport;GO:0015833//peptide transport;GO:0033036//macrom…
AT1G68430	0.408065	0.0050388	AT1G68430	AT1G68430.1	Known_gene	1	25654630	25655574	1	-	945	945		NP_564929.1|2.8e-74|hypothetical protein AT1G68430 [Arabidopsis thaliana]
AT2G48075	0.407669	0.0514944	AT2G48075	AT2G48075.1	Known_gene	1	19663916	19664767	2	-	852	852		NP_001031559.1|2.7e-84|hypothetical protein AT2G48075 [Arabidopsis thaliana]
AT2G48090	0.401069	7.06e-14	AT2G48090	AT2G48090.2,AT2G48090.1	Known_gene	2	19668932	19670197	2	-	1266	1266		NP_001324915.1|4.4e-107|hypothetical protein AT2G48090 [Arabidopsis thaliana]
AT5G67245	0.399969	0.0136864	AT5G67245	AT5G67245.1	Known_gene	1	26829150	26829846	5	-	697	697		NP_975006.1|1.8e-25|hypothetical protein AT5G67245 [Arabidopsis thaliana]	GO:0044425//membrane part;GO:0016021//integral component of membrane;GO:0031224//intrinsic component of membrane;GO:0016020//membrane;
AT1G13510	0.398674	9.8e-06	AT1G13510	AT1G13510.1	Known_gene	1	4629203	4630821	1	-	1619	1533		NP_172808.1|1.0e-227|hypothetical protein (DUF1262) [Arabidopsis thaliana]
AT1G04000	0.392086	3.03e-11	AT1G04000	AT1G04000.1	Known_gene	1	1027853	1029119	1	-	1267	1267		NP_563697.1|5.0e-79|hypothetical protein AT1G04000 [Arabidopsis thaliana]	GO:0032501//multicellular organismal process;GO:0032502//developmental process;GO:0003006//developmental process involved in reproduction;GO:0010154//fruit development;GO:0022414//reproductive process;GO:0048608//reproductive structure development;GO:0048856//anatomical structure development;GO:0048316//seed development;GO:0009791//post-embryonic development;GO:0061458//reproductive system develo…
AT2G04900	0.391749	1.64e-38	AT2G04900	AT2G04900.1,AT2G04900.2	Known_gene	2	1722481	1723976	2	+	1496	776		NP_001318199.1|9.6e-49|hypothetical protein AT2G04900 [Arabidopsis thaliana]	GO:0031224//intrinsic component of membrane;GO:0044425//membrane part;GO:0016021//integral component of membrane;GO:0016020//membrane;
AT2G07787	0.389877	0.0469029	AT2G07787	AT2G07787.1	Known_gene	1	3476873	3478704	2	+	1832	1309		NP_973441.1|4.8e-56|hypothetical protein AT2G07787 [Arabidopsis thaliana]
AT2G07692	0.389295	0.116833	AT2G07692	AT2G07692.1	Known_gene	1	324872	325710	mitochondria	+	839	839		NP_085582.1|6.7e-72|hypothetical protein ArthMp106 [Arabidopsis thaliana]	GO:0043227//membrane-bounded organelle;GO:0005623//cell;GO:0044464//cell part;GO:0005622//intracellular;GO:0043231//intracellular membrane-bounded organelle;GO:0044424//intracellular part;GO:0005737//cytoplasm;GO:0043226//organelle;GO:0005739//mitochondrion;GO:0043229//intracellular organelle;GO:0044444//cytoplasmic part;
ATCG00220	0.389014	0.0035396	PSBM	ATCG00220.1	Known_gene	1	28707	28811	chloroplast	-	105	105		EFH64612.1|3.7e-12|hypothetical protein ARALYDRAFT_893970 [Arabidopsis lyrata subsp. lyrata]	GO:0006091//generation of precursor metabolites and energy;GO:0044237//cellular metabolic process;GO:0019684//photosynthesis, light reaction;GO:0015979//photosynthesis;GO:0008152//metabolic process;GO:0009987//cellular process;GO:0044436//thylakoid part;GO:0098796//membrane protein complex;GO:0044425//membrane part;GO:0042651//thylakoid membrane;GO:0031976//plastid thylakoid;GO:0043234//protein c…
AT1G10630	0.388143	9.59e-43	ARFA1F	AT1G10630.1,AT1G10630.2	Known_gene	2	3512739	3514824	1	-	2086	1303		XP_006305640.1|4.0e-102|hypothetical protein CARUB_v10010344mg, partial [Capsella rubella]	GO:0023052//signaling;GO:0035556//intracellular signal transduction;GO:0007165//signal transduction;GO:0050896//response to stimulus;GO:0050794//regulation of cellular process;GO:0065007//biological regulation;GO:0009987//cellular process;GO:0007264//small GTPase mediated signal transduction;GO:0051716//cellular response to stimulus;GO:0050789//regulation of biological process;GO:0007154//cell co…
AT4G18580	0.387128	7.76e-18	AT4G18580	AT4G18580.2,AT4G18580.1	Known_gene	2	10234667	10236057	4	-	1391	690		NP_567559.1|1.7e-60|hypothetical protein AT4G18580 [Arabidopsis thaliana]
AT3G63080	0.386701	8.19e-49	GPX5	AT3G63080.1	Known_gene	1	23309737	23311397	3	+	1661	1143		OAP03112.1|8.0e-100|hypothetical protein AXX17_AT3G57360 [Arabidopsis thaliana]	GO:0050896//response to stimulus;GO:0061458//reproductive system development;GO:0009790//embryo development;GO:0006950//response to stress;GO:0009791//post-embryonic development;GO:0006979//response to oxidative stress;GO:0022414//reproductive process;GO:0009793//embryo development ending in seed dormancy;GO:0000003//reproduction;GO:0048856//anatomical structure development;GO:0003006//developmen…
AT5G38320	0.384478	0.177196	AT5G38320	AT5G38320.2,AT5G38320.1	Known_gene	2	15316015	15316897	5	-	883	883		NP_001119330.1|3.8e-100|hypothetical protein AT5G38320 [Arabidopsis thaliana]
AT2G12170	0.384478	0.0759152	AT2G12170	AT2G12170.1	Known_gene	1	4890067	4891424	2	-	1358	707		NP_001318213.1|3.0e-41|hypothetical protein AT2G12170 [Arabidopsis thaliana]
AT1G27030	0.384107	5.46e-70	AT1G27030	AT1G27030.1	Known_gene	1	9381527	9384060	1	+	2534	1596		NP_564270.1|3.2e-179|hypothetical protein AT1G27030 [Arabidopsis thaliana]
AT3G51750	0.38253	0.0139164	AT3G51750	AT3G51750.2,AT3G51750.1,AT3G51750.3	Known_gene	3	19196362	19197356	3	-	995	654		NP_190743.1|1.4e-52|hypothetical protein AT3G51750 [Arabidopsis thaliana]
AT4G01670	0.380176	5.18e-09	AT4G01670	AT4G01670.1	Known_gene	1	711192	712643	4	-	1452	1154		NP_192076.2|6.7e-139|hypothetical protein AT4G01670 [Arabidopsis thaliana]
AT3G02470	0.379692	0	SAMDC	AT3G02470.4,AT3G02470.1,AT3G02470.3	Known_gene	3	508886	511561	3	+	2676	1953		XP_006299023.1|3.5e-219|hypothetical protein CARUB_v10015160mg [Capsella rubella]	GO:0019079//viral genome replication;GO:0008215//spermine metabolic process;GO:0009119//ribonucleoside metabolic process;GO:0010605//negative regulation of macromolecule metabolic process;GO:0007275//multicellular organism development;GO:0065007//biological regulation;GO:0009163//nucleoside biosynthetic process;GO:0009309//amine biosynthetic process;GO:0008216//spermidine metabolic process;GO:004…
AT3G07580	0.378219	1.22e-05	AT3G07580	AT3G07580.1,AT3G07580.2	Known_gene	2	2420838	2422825	3	-	1988	1040		NP_001319493.1|9.0e-66|hypothetical protein AT3G07580 [Arabidopsis thaliana]
AT3G27210	0.374007	3.74e-22	AT3G27210	AT3G27210.1	Known_gene	1	10045174	10047453	3	-	2280	1220		NP_566811.1|3.7e-127|hypothetical protein AT3G27210 [Arabidopsis thaliana]	GO:0044464//cell part;GO:0005623//cell;GO:0071944//cell periphery;GO:0016020//membrane;GO:0005886//plasma membrane;
AT4G34419	0.373987	7.36e-06	AT4G34419	AT4G34419.1	Known_gene	1	16456519	16457269	4	+	751	751		NP_001190912.1|4.1e-68|hypothetical protein AT4G34419 [Arabidopsis thaliana]
AT2G46765	0.373304	4.44e-06	AT2G46765	AT2G46765.1	Known_gene	1	19220194	19220586	2	+	393	393		NP_001323720.1|2.4e-35|hypothetical protein AT2G46765 [Arabidopsis thaliana]
AT5G54330	0.368537	0.200773	AT5G54330	AT5G54330.1	Known_gene	1	22064993	22066063	5	+	1071	1071		NP_200244.1|1.5e-212|hypothetical protein (DUF295) [Arabidopsis thaliana]
ATMG00300	0.368537	0.200773	ORF145A	ATMG00300.1	Known_gene	1	89617	90054	mitochondria	-	438	438		NP_085498.1|1.6e-80|hypothetical protein ArthMp028 [Arabidopsis thaliana]	GO:0005737//cytoplasm;GO:0044444//cytoplasmic part;GO:0043229//intracellular organelle;GO:0005622//intracellular;GO:0005623//cell;GO:0005739//mitochondrion;GO:0044424//intracellular part;GO:0043227//membrane-bounded organelle;GO:0044464//cell part;GO:0043226//organelle;GO:0043231//intracellular membrane-bounded organelle;
AT2G07708	0.366512	0.03841	AT2G07708	AT2G07708.2,AT2G07708.1	Known_gene	2	130994	3388160	mitochondria	+	3257167	1310		NP_001189519.2|1.5e-76|hypothetical protein AT2G07708 [Arabidopsis thaliana]	GO:0043227//membrane-bounded organelle;GO:0043229//intracellular organelle;GO:0005739//mitochondrion;GO:0043231//intracellular membrane-bounded organelle;GO:0044444//cytoplasmic part;GO:0005737//cytoplasm;GO:0005623//cell;GO:0044424//intracellular part;GO:0043226//organelle;GO:0005622//intracellular;GO:0044464//cell part;
AT1G15030	0.36554	3.45e-19	AT1G15030	AT1G15030.1,AT1G15030.2	Known_gene	2	5177480	5180049	1	+	2570	1670		NP_001320245.1|2.5e-166|hypothetical protein (DUF789) [Arabidopsis thaliana]
AT3G60410	0.362784	1.58e-21	AT3G60410	AT3G60410.1,AT3G60410.3,AT3G60410.2	Known_gene	3	22331427	22333652	3	+	2226	1972		NP_567099.2|3.0e-177|hypothetical protein (DUF1639) [Arabidopsis thaliana]
AT1G17400	0.362532	0.0209121	AT1G17400	AT1G17400.2,AT1G17400.3,AT1G17400.1	Known_gene	3	5960471	5962481	1	-	2011	1563		NP_001321755.1|6.2e-122|hypothetical protein AT1G17400 [Arabidopsis thaliana]
AT5G08290	0.355292	8.93e-56	YLS8	AT5G08290.1,AT5G08290.2	Known_gene	2	2665899	2667261	5	+	1363	1263		KQL01770.1|1.0e-78|hypothetical protein SETIT_015422mg, partial [Setaria italica]	GO:0016071//mRNA metabolic process;GO:0044260//cellular macromolecule metabolic process;GO:0022613//ribonucleoprotein complex biogenesis;GO:0009987//cellular process;GO:0044085//cellular component biogenesis;GO:0046483//heterocycle metabolic process;GO:0071826//ribonucleoprotein complex subunit organization;GO:0010467//gene expression;GO:0044237//cellular metabolic process;GO:0006807//nitrogen co…
AT2G07629	0.354726	0.194045	AT2G07629	AT2G07629.1,AT2G07629.2	Known_gene	2	3312873	3313502	2	-	630	568		NP_001324158.1|1.4e-85|hypothetical protein AT2G07629 [Arabidopsis thaliana]	GO:0044249//cellular biosynthetic process;GO:0071704//organic substance metabolic process;GO:0009987//cellular process;GO:0006807//nitrogen compound metabolic process;GO:0010467//gene expression;GO:0043603//cellular amide metabolic process;GO:1901566//organonitrogen compound biosynthetic process;GO:0043043//peptide biosynthetic process;GO:1901564//organonitrogen compound metabolic process;GO:0044…
ATMG01220	0.348662	0.11749	ORF113	ATMG01220.1	Known_gene	1	305221	305562	mitochondria	-	342	342		NP_085574.1|1.7e-58|hypothetical protein ArthMp044 [Arabidopsis thaliana]	GO:0005623//cell;GO:0005622//intracellular;GO:0043226//organelle;GO:0043231//intracellular membrane-bounded organelle;GO:0043229//intracellular organelle;GO:0044444//cytoplasmic part;GO:0044424//intracellular part;GO:0005739//mitochondrion;GO:0044464//cell part;GO:0043227//membrane-bounded organelle;GO:0005737//cytoplasm;
AT4G23870	0.348529	2.74e-10	AT4G23870	AT4G23870.1	Known_gene	1	12414058	12415063	4	+	1006	1006		NP_194118.1|1.4e-55|hypothetical protein AT4G23870 [Arabidopsis thaliana]
AT1G64561	0.347435	0.0073124	AT1G64561	AT1G64561.1	Known_gene	1	23974041	23974789	1	-	749	563		NP_001117546.1|2.9e-42|hypothetical protein AT1G64561 [Arabidopsis thaliana]
AT1G78476	0.346789	0.119593	AT1G78476	AT1G78476.1	Known_gene	1	29523982	29526284	1	+	2303	638		NP_001185426.1|4.5e-68|hypothetical protein AT1G78476 [Arabidopsis thaliana]	GO:0016020//membrane;GO:0031224//intrinsic component of membrane;GO:0044425//membrane part;GO:0016021//integral component of membrane;GO:0003824//catalytic activity;GO:0016740//transferase activity;
AT3G19660	0.346674	1.21e-08	AT3G19660	AT3G19660.1	Known_gene	1	6825433	6826585	3	-	1153	1153		NP_001319593.1|3.2e-24|hypothetical protein AT3G19660 [Arabidopsis thaliana]
AT4G24410	0.344769	0.0284579	AT4G24410	AT4G24410.1	Known_gene	1	12623530	12624039	4	-	510	510		NP_194172.1|3.8e-86|hypothetical protein AT4G24410 [Arabidopsis thaliana]
AT2G44230	0.343249	1.8e-08	AT2G44230	AT2G44230.1	Known_gene	1	18286321	18288576	2	+	2256	2174		NP_030961.1|0.0e+00|hypothetical protein (DUF946) [Arabidopsis thaliana]
AT5G21070	0.339201	2.62e-09	AT5G21070	AT5G21070.1	Known_gene	1	7156063	7157889	5	+	1827	1370		XP_006288416.1|9.8e-121|hypothetical protein CARUB_v10001673mg [Capsella rubella]	GO:0016021//integral component of membrane;GO:0016020//membrane;GO:0044425//membrane part;GO:0031224//intrinsic component of membrane;
AT4G32535	0.337173	0.117379	AT4G32535	AT4G32535.1	Known_gene	1	15693964	15694616	4	+	653	489		NP_001328193.1|1.2e-47|hypothetical protein AT4G32535 [Arabidopsis thaliana]
AT5G48530	0.337074	9.78e-07	AT5G48530	AT5G48530.1	Known_gene	1	19666790	19668830	5	-	2041	1250		XP_006395171.1|3.6e-114|hypothetical protein EUTSA_v10004862mg [Eutrema salsugineum]
AT1G56423	0.331637	1.12e-09	AT1G56423	AT1G56423.2,AT1G56423.1	Known_gene	2	21128912	21130939	1	+	2028	1357		NP_001117508.1|1.9e-145|hypothetical protein AT1G56423 [Arabidopsis thaliana]	GO:0044464//cell part;GO:0043226//organelle;GO:0044444//cytoplasmic part;GO:0005623//cell;GO:0005737//cytoplasm;GO:0043227//membrane-bounded organelle;GO:0005622//intracellular;GO:0012505//endomembrane system;GO:0044424//intracellular part;GO:0043231//intracellular membrane-bounded organelle;GO:0043229//intracellular organelle;GO:0005783//endoplasmic reticulum;
AT5G65207	0.330403	7.62e-40	AT5G65207	AT5G65207.1	Known_gene	1	26052200	26052717	5	-	518	518		NP_680466.1|7.7e-34|hypothetical protein AT5G65207 [Arabidopsis thaliana]
AT3G47250	0.327895	0.206435	AT3G47250	AT3G47250.1,AT3G47250.3,AT3G47250.2	Known_gene	3	17399757	17401871	3	-	2115	2035		OAP02882.1|1.6e-273|hypothetical protein AXX17_AT3G41220 [Arabidopsis thaliana]	GO:0044425//membrane part;GO:0016021//integral component of membrane;GO:0016020//membrane;GO:0031224//intrinsic component of membrane;
AT4G24700	0.327895	0.234315	AT4G24700	AT4G24700.1	Known_gene	1	12744570	12745352	4	-	783	783		NP_194201.1|1.3e-69|hypothetical protein AT4G24700 [Arabidopsis thaliana]
AT2G07806	0.326863	0.130054	AT2G07806	AT2G07806.1,AT2G07806.3,AT2G07806.2	Known_gene	3	3484627	3489670	2	+	5044	891		NP_001154508.1|1.7e-115|hypothetical protein AT2G07806 [Arabidopsis thaliana]	GO:0044444//cytoplasmic part;GO:0043231//intracellular membrane-bounded organelle;GO:0005739//mitochondrion;GO:0043227//membrane-bounded organelle;GO:0044424//intracellular part;GO:0005622//intracellular;GO:0044464//cell part;GO:0005737//cytoplasm;GO:0005623//cell;GO:0043226//organelle;GO:0043229//intracellular organelle;
AT5G04000	0.322779	0.000197888	AT5G04000	AT5G04000.1,AT5G04000.2	Known_gene	2	1079033	1079899	5	-	867	790		NP_001190220.1|7.8e-59|hypothetical protein AT5G04000 [Arabidopsis thaliana]
AT5G07270	0.319641	1.18e-23	XBAT33	AT5G07270.1	Known_gene	1	2280560	2283667	5	+	3108	2086		NP_196344.2|3.4e-306|hypothetical protein AT5G07270 [Arabidopsis thaliana]	GO:1901564//organonitrogen compound metabolic process;GO:0006807//nitrogen compound metabolic process;GO:0036211//protein modification process;GO:0032446//protein modification by small protein conjugation;GO:0044237//cellular metabolic process;GO:0009987//cellular process;GO:0044238//primary metabolic process;GO:0070647//protein modification by small protein conjugation or removal;GO:0043170//mac…
AT1G05620	0.31876	6.92e-15	URH2	AT1G05620.2,AT1G05620.1	Known_gene	2	1678881	1681710	1	+	2830	1557		AAD30614.1|2.0e-176|Hypothetical protein [Arabidopsis thaliana]	GO:1901136//carbohydrate derivative catabolic process;GO:0044270//cellular nitrogen compound catabolic process;GO:0099402//plant organ development;GO:0048731//system development;GO:1901565//organonitrogen compound catabolic process;GO:0019439//aromatic compound catabolic process;GO:0032501//multicellular organismal process;GO:1901658//glycosyl compound catabolic process;GO:0048366//leaf developme…
AT4G24370	0.317513	1.27e-06	AT4G24370	AT4G24370.1	Known_gene	1	12611396	12612131	4	-	736	736		NP_567700.1|2.6e-80|hypothetical protein AT4G24370 [Arabidopsis thaliana]
AT2G07718	0.311888	0.000807055	AT2G07718	AT2G07718.1	Known_gene	1	3424685	3430483	2	+	5799	5799		NP_085519.1|1.7e-174|hypothetical protein ArthMp052 [Arabidopsis thaliana]	GO:0051181//cofactor transport;GO:0006810//transport;GO:0071702//organic substance transport;GO:0022904//respiratory electron transport chain;GO:0055114//oxidation-reduction process;GO:1901678//iron coordination entity transport;GO:0051179//localization;GO:0071705//nitrogen compound transport;GO:0022900//electron transport chain;GO:0015980//energy derivation by oxidation of organic compounds;GO:0…
AT4G31380	0.309973	0.0174247	FLP1	AT4G31380.1	Known_gene	1	15230008	15230382	4	+	375	375		AAV68874.1|9.4e-66|hypothetical protein AT4G31380 [Arabidopsis thaliana]
AT1G70780	0.308412	2.86e-89	AT1G70780	AT1G70780.1	Known_gene	1	26695166	26696392	1	-	1227	1136		NP_565000.1|1.5e-74|hypothetical protein AT1G70780 [Arabidopsis thaliana]
AT1G14453	0.30656	0.119933	AT1G14453	AT1G14453.1	Known_gene	1	4947121	4947976	1	+	856	479		NP_001322283.1|6.4e-43|hypothetical protein AT1G14453 [Arabidopsis thaliana]	GO:0009853//photorespiration;GO:0044237//cellular metabolic process;GO:0022900//electron transport chain;GO:0043094//cellular metabolic compound salvage;GO:0008152//metabolic process;GO:0009987//cellular process;GO:0055114//oxidation-reduction process;GO:0006091//generation of precursor metabolites and energy;GO:0005743//mitochondrial inner membrane;GO:1902494//catalytic complex;GO:0044425//membr…
AT2G07644	0.305527	0.145899	AT2G07644	AT2G07644.1	Known_gene	1	3405496	3405863	2	+	368	368		NP_001324404.1|7.1e-10|hypothetical protein AT2G07644 [Arabidopsis thaliana]
AT4G08520	0.305261	4.79e-21	AT4G08520	AT4G08520.1	Known_gene	1	5417209	5420639	4	+	3431	1091		XP_006286389.1|2.0e-92|hypothetical protein CARUB_v10001975mg, partial [Capsella rubella]	GO:0051179//localization;GO:0045184//establishment of protein localization;GO:0006810//transport;GO:0033036//macromolecule localization;GO:0042886//amide transport;GO:0071705//nitrogen compound transport;GO:0008104//protein localization;GO:0051234//establishment of localization;GO:0071702//organic substance transport;GO:0015833//peptide transport;GO:0015031//protein transport;GO:0016192//vesicle-…
AT2G30050	0.304554	2.55e-21	AT2G30050	AT2G30050.1	Known_gene	1	12824372	12826684	2	+	2313	1360		XP_006410056.1|1.5e-185|hypothetical protein EUTSA_v10016789mg [Eutrema salsugineum]	GO:0015833//peptide transport;GO:0006403//RNA localization;GO:0051028//mRNA transport;GO:0071705//nitrogen compound transport;GO:0045184//establishment of protein localization;GO:0050658//RNA transport;GO:0008104//protein localization;GO:0051179//localization;GO:0051234//establishment of localization;GO:0006810//transport;GO:0015931//nucleobase-containing compound transport;GO:0050657//nucleic ac…
AT1G45165	0.304482	0.0169978	AT1G45165	AT1G45165.1	Known_gene	1	17090807	17091338	1	+	532	532		OAP19030.1|3.3e-72|hypothetical protein AXX17_AT1G40810 [Arabidopsis thaliana]	GO:0044425//membrane part;GO:0031224//intrinsic component of membrane;GO:0016020//membrane;GO:0016021//integral component of membrane;
AT4G38060	0.303624	1.09e-40	AT4G38060	AT4G38060.3,AT4G38060.4,AT4G38060.1,AT4G38060.2	Known_gene	4	17873001	17875268	4	-	2268	2201		NP_001320155.1|1.4e-68|hypothetical protein AT4G38060 [Arabidopsis thaliana]
AT1G16025	0.302722	0.217046	AT1G16025	AT1G16025.1	Known_gene	1	5501505	5501959	1	+	455	342		NP_683310.1|4.1e-60|hypothetical protein AT1G16025 [Arabidopsis thaliana]	GO:0031224//intrinsic component of membrane;GO:0044425//membrane part;GO:0016021//integral component of membrane;GO:0016020//membrane;
AT2G28060	0.30056	7.05e-09	AT2G28060	AT2G28060.1,AT2G28060.2,AT2G28060.3,AT2G28060.4	Known_gene	4	11949871	11952253	2	-	2383	1231		EFH55377.1|4.7e-61|hypothetical protein ARALYDRAFT_481705 [Arabidopsis lyrata subsp. lyrata]	GO:0031668//cellular response to extracellular stimulus;GO:0009987//cellular process;GO:0009744//response to sucrose;GO:0008152//metabolic process;GO:0071496//cellular response to external stimulus;GO:0007154//cell communication;GO:0043562//cellular response to nitrogen levels;GO:0050896//response to stimulus;GO:0031667//response to nutrient levels;GO:0042221//response to chemical;GO:1901700//res…
AT2G31480	0.298147	0.0497013	AT2G31480	AT2G31480.1	Known_gene	1	13408963	13411031	2	-	2069	2069		NP_180706.2|1.6e-255|hypothetical protein AT2G31480 [Arabidopsis thaliana]
AT1G05870	0.297941	2.8e-07	AT1G05870	AT1G05870.10,AT1G05870.3,AT1G05870.8,AT1G05870.4,AT1G05870.1,AT1G05870.12,AT1G05870.9,AT1G05870.11,AT1G05870.5,AT1G05870.6,AT1G05870.2,AT1G05870.7	Known_gene	12	1771385	1773385	1	-	2001	1787		NP_172078.2|1.8e-104|hypothetical protein (DUF1685) [Arabidopsis thaliana]
AT2G19180	0.296869	2.98e-14	AT2G19180	AT2G19180.2,AT2G19180.1	Known_gene	2	8324653	8326223	2	+	1571	1079		NP_565448.1|7.1e-99|hypothetical protein AT2G19180 [Arabidopsis thaliana]	GO:0031224//intrinsic component of membrane;GO:0016020//membrane;GO:0016021//integral component of membrane;GO:0044425//membrane part;
AT1G70900	0.295633	4.59e-10	AT1G70900	AT1G70900.1	Known_gene	1	26731782	26734022	1	+	2241	1369		NP_565005.1|1.2e-137|hypothetical protein AT1G70900 [Arabidopsis thaliana]
AT5G20020	0.295053	1.81e-46	RAN2	AT5G20020.1	Known_gene	1	6762569	6764683	5	+	2115	1216		XP_006288511.1|1.1e-134|hypothetical protein CARUB_v10001782mg, partial [Capsella rubella]	GO:0009628//response to abiotic stimulus;GO:0071166//ribonucleoprotein complex localization;GO:0050657//nucleic acid transport;GO:0010035//response to inorganic substance;GO:0022613//ribonucleoprotein complex biogenesis;GO:0015031//protein transport;GO:0033750//ribosome localization;GO:0051640//organelle localization;GO:0070727//cellular macromolecule localization;GO:0051179//localization;GO:0071…
AT1G07610	0.295004	2.37e-192	MT1C	AT1G07610.1	Known_gene	1	2341447	2342148	1	+	702	577		XP_006305890.1|6.8e-23|hypothetical protein CARUB_v10011048mg, partial [Capsella rubella]	GO:0042221//response to chemical;GO:0050896//response to stimulus;GO:0046688//response to copper ion;GO:0009644//response to high light intensity;GO:0009416//response to light stimulus;GO:0009628//response to abiotic stimulus;GO:0010038//response to metal ion;GO:0009314//response to radiation;GO:0009642//response to light intensity;GO:0010035//response to inorganic substance;GO:0043226//organelle…
AT1G05430	0.294867	2.89e-08	AT1G05430	AT1G05430.1	Known_gene	1	1594053	1595923	1	-	1871	1176		NP_563739.1|3.4e-146|hypothetical protein AT1G05430 [Arabidopsis thaliana]
AT4G29350	0.293284	1.83e-99	PFN2	AT4G29350.1	Known_gene	1	14449888	14451394	4	+	1507	918		XP_006284576.1|3.9e-73|hypothetical protein CARUB_v10005801mg, partial [Capsella rubella]	GO:0030029//actin filament-based process;GO:0051179//localization;GO:0032271//regulation of protein polymerization;GO:0010639//negative regulation of organelle organization;GO:0016043//cellular component organization;GO:0006996//organelle organization;GO:0030833//regulation of actin filament polymerization;GO:0032501//multicellular organismal process;GO:0071840//cellular component organization or…
AT1G68340	0.292508	0.000445281	AT1G68340	AT1G68340.1,AT1G68340.2,AT1G68340.3	Known_gene	3	25613926	25615404	1	-	1479	1394		NP_001320797.1|1.3e-131|hypothetical protein (DUF1639) [Arabidopsis thaliana]
AT3G56260	0.291875	0.074513	AT3G56260	AT3G56260.1,AT3G56260.2	Known_gene	2	20867970	20869024	3	-	1055	1055		NP_001190104.1|7.1e-103|hypothetical protein AT3G56260 [Arabidopsis thaliana]
AT3G63050	0.287738	0.105066	AT3G63050	AT3G63050.1	Known_gene	1	23297744	23298534	3	-	791	791		NP_567136.1|2.0e-70|hypothetical protein AT3G63050 [Arabidopsis thaliana]
AT2G35736	0.285081	0.000793701	AT2G35736	AT2G35736.1,AT2G35736.2	Known_gene	2	15022582	15023364	2	-	783	519		NP_565821.1|2.9e-25|hypothetical protein AT2G35736 [Arabidopsis thaliana]
ATMG00670	0.281066	0.109637	ORF275	ATMG00670.1	Known_gene	1	191055	191882	mitochondria	-	828	828		NP_085527.1|9.1e-146|hypothetical protein ArthMp060 [Arabidopsis thaliana]	GO:0044422//organelle part;GO:0016020//membrane;GO:0031967//organelle envelope;GO:0031224//intrinsic component of membrane;GO:0016021//integral component of membrane;GO:0005740//mitochondrial envelope;GO:0043227//membrane-bounded organelle;GO:0044429//mitochondrial part;GO:0044444//cytoplasmic part;GO:0044425//membrane part;GO:0031090//organelle membrane;GO:0044464//cell part;GO:0031975//envelope…
AT3G63390	0.280052	6.45e-06	AT3G63390	AT3G63390.1	Known_gene	1	23411053	23411988	3	-	936	936		NP_567146.1|5.0e-100|hypothetical protein AT3G63390 [Arabidopsis thaliana]	GO:0044424//intracellular part;GO:0005622//intracellular;GO:0044444//cytoplasmic part;GO:0043231//intracellular membrane-bounded organelle;GO:0009536//plastid;GO:0043229//intracellular organelle;GO:0044464//cell part;GO:0043227//membrane-bounded organelle;GO:0005737//cytoplasm;GO:0005623//cell;GO:0043226//organelle;
AT2G44010	0.279132	1.92e-21	AT2G44010	AT2G44010.1	Known_gene	1	18216574	18217453	2	+	880	880		NP_181929.1|9.0e-51|hypothetical protein AT2G44010 [Arabidopsis thaliana]	GO:0009838//abscission;GO:0000003//reproduction;GO:0090567//reproductive shoot system development;GO:0048367//shoot system development;GO:0048856//anatomical structure development;GO:0009791//post-embryonic development;GO:0099402//plant organ development;GO:0061458//reproductive system development;GO:0032502//developmental process;GO:0007275//multicellular organism development;GO:0022414//reprodu…
AT2G46535	0.278284	0.000333423	AT2G46535	AT2G46535.1	Known_gene	1	19109513	19110497	2	+	985	890		NP_850457.1|1.1e-96|hypothetical protein AT2G46535 [Arabidopsis thaliana]
AT3G50550	0.276056	0.000233728	AT3G50550	AT3G50550.2,AT3G50550.1	Known_gene	2	18759348	18760711	3	+	1364	910		NP_566934.1|1.6e-31|hypothetical protein AT3G50550 [Arabidopsis thaliana]
AT1G23970	0.275025	0.00045368	AT1G23970	AT1G23970.2,AT1G23970.1	Known_gene	2	8481997	8483875	1	-	1879	1331		NP_564211.1|8.3e-218|hypothetical protein (DUF626) [Arabidopsis thaliana]
AT2G25200	0.273739	0.0332854	AT2G25200	AT2G25200.1	Known_gene	1	10736261	10737800	2	-	1540	1540		NP_850061.1|7.7e-207|hypothetical protein (DUF868) [Arabidopsis thaliana]
AT1G77885	0.2713	2.87e-67	AT1G77885	AT1G77885.1	Known_gene	1	29289873	29290925	1	+	1053	1053		NP_974165.1|6.8e-37|hypothetical protein AT1G77885 [Arabidopsis thaliana]
AT5G63820	0.269001	0.240562	AT5G63820	AT5G63820.1	Known_gene	1	25541576	25542893	5	+	1318	678		NP_201187.1|2.5e-133|hypothetical protein (DUF626) [Arabidopsis thaliana]
AT5G59760	0.269001	0.166869	AT5G59760	AT5G59760.1	Known_gene	1	24075489	24076550	5	-	1062	973		NP_200784.2|1.5e-123|hypothetical protein (DUF1635) [Arabidopsis thaliana]
AT4G40011	0.269001	0.240562	AT4G40011	AT4G40011.1	Known_gene	1	18551198	18551404	4	-	207	207		NP_001119146.1|1.5e-33|hypothetical protein AT4G40011 [Arabidopsis thaliana]
AT1G32575	0.269001	0.240562	AT1G32575	AT1G32575.1	Known_gene	1	11780623	11781703	1	+	1081	273		NP_001321731.1|1.5e-09|hypothetical protein AT1G32575 [Arabidopsis thaliana]
AT1G13360	0.26699	6.53e-34	AT1G13360	AT1G13360.2,AT1G13360.1,AT1G13360.3	Known_gene	3	4576873	4578369	1	-	1497	1481		NP_001184983.1|3.1e-100|hypothetical protein AT1G13360 [Arabidopsis thaliana]
AT3G55620	0.266431	1.17e-22	eIF6A	AT3G55620.1	Known_gene	1	20634057	20636555	3	+	2499	1282		XP_006291567.1|6.8e-140|hypothetical protein CARUB_v10017721mg [Capsella rubella]	GO:0009790//embryo development;GO:0000003//reproduction;GO:0071702//organic substance transport;GO:0071704//organic substance metabolic process;GO:0071229//cellular response to acid chemical;GO:0044260//cellular macromolecule metabolic process;GO:0071166//ribonucleoprotein complex localization;GO:0071310//cellular response to organic substance;GO:0051716//cellular response to stimulus;GO:0000460/…
AT2G47485	0.266356	0.000701216	AT2G47485	AT2G47485.1	Known_gene	1	19485809	19486833	2	+	1025	1025		NP_973709.1|3.7e-72|hypothetical protein AT2G47485 [Arabidopsis thaliana]
AT2G17442	0.265536	0.0979462	AT2G17442	AT2G17442.8,AT2G17442.4,AT2G17442.1,AT2G17442.7,AT2G17442.2,AT2G17442.3,AT2G17442.6,AT2G17442.5	Known_gene	8	7573812	7575951	2	-	2140	1447		NP_001031362.2|3.1e-69|hypothetical protein AT2G17442 [Arabidopsis thaliana]
AT1G29775	0.265054	0.231905	AT1G29775	AT1G29775.1	Known_gene	1	10425622	10426879	1	-	1258	292		NP_001322418.1|4.5e-15|hypothetical protein AT1G29775 [Arabidopsis thaliana]
AT4G24420	0.264279	0.118488	AT4G24420	AT4G24420.2,AT4G24420.3,AT4G24420.1	Known_gene	3	12626640	12627606	4	+	967	868		OAO99700.1|1.6e-54|hypothetical protein AXX17_AT4G28290 [Arabidopsis thaliana]	GO:0003676//nucleic acid binding;GO:1901363//heterocyclic compound binding;GO:0005488//binding;GO:0097159//organic cyclic compound binding;
AT3G18560	0.26264	2.39e-22	AT3G18560	AT3G18560.1	Known_gene	1	6393747	6394842	3	+	1096	1096		NP_566614.1|2.0e-108|hypothetical protein AT3G18560 [Arabidopsis thaliana]
ATMG00030	0.261658	2.77e-12	ORF107A	ATMG00030.1	Known_gene	1	11918	12241	mitochondria	+	324	324		NP_085475.1|4.3e-59|hypothetical protein ArthMp003 [Arabidopsis thaliana]	GO:0043226//organelle;GO:0043227//membrane-bounded organelle;GO:0044464//cell part;GO:0005623//cell;GO:0044444//cytoplasmic part;GO:0044424//intracellular part;GO:0005622//intracellular;GO:0005737//cytoplasm;GO:0043229//intracellular organelle;GO:0005739//mitochondrion;GO:0043231//intracellular membrane-bounded organelle;
AT1G62870	0.261378	0.0141492	AT1G62870	AT1G62870.1	Known_gene	1	23283912	23286797	1	-	2886	2886		NP_176475.2|0.0e+00|hypothetical protein AT1G62870 [Arabidopsis thaliana]
AT5G63150	0.260583	2.13e-07	AT5G63150	AT5G63150.1	Known_gene	1	25330125	25330907	5	+	783	783		NP_568966.1|1.2e-70|hypothetical protein AT5G63150 [Arabidopsis thaliana]	GO:0090304//nucleic acid metabolic process;GO:0006397//mRNA processing;GO:0009987//cellular process;GO:0006396//RNA processing;GO:1901360//organic cyclic compound metabolic process;GO:0010467//gene expression;GO:0044237//cellular metabolic process;GO:0016071//mRNA metabolic process;GO:0044260//cellular macromolecule metabolic process;GO:0071704//organic substance metabolic process;GO:0046483//het…
AT5G65495	0.260379	2.82e-05	AT5G65495	AT5G65495.1	Known_gene	1	26180421	26181069	5	+	649	649		NP_850928.1|1.1e-42|hypothetical protein AT5G65495 [Arabidopsis thaliana]
AT2G16510	0.258955	2.59e-14	AT2G16510	AT2G16510.1	Known_gene	1	7158991	7160934	2	-	1944	1634		XP_006409426.1|2.4e-81|hypothetical protein EUTSA_v10022840mg [Eutrema salsugineum]	GO:0065007//biological regulation;GO:0007035//vacuolar acidification;GO:0051453//regulation of intracellular pH;GO:0042592//homeostatic process;GO:0051179//localization;GO:0098771//inorganic ion homeostasis;GO:0090662//ATP hydrolysis coupled transmembrane transport;GO:0099131//ATP hydrolysis coupled ion transmembrane transport;GO:0019725//cellular homeostasis;GO:0055082//cellular chemical homeost…
AT5G20060	0.258928	8.75e-08	AT5G20060	AT5G20060.4,AT5G20060.1,AT5G20060.2,AT5G20060.3	Known_gene	4	6776073	6779671	5	+	3599	1518		XP_006288411.1|1.1e-147|hypothetical protein CARUB_v10001666mg [Capsella rubella]	GO:1901575//organic substance catabolic process;GO:0030163//protein catabolic process;GO:0044260//cellular macromolecule metabolic process;GO:0036211//protein modification process;GO:0009056//catabolic process;GO:0035601//protein deacylation;GO:0098734//macromolecule depalmitoylation;GO:0098732//macromolecule deacylation;GO:0006807//nitrogen compound metabolic process;GO:0009987//cellular process…
AT1G26750	0.257682	5.12e-06	AT1G26750	AT1G26750.1	Known_gene	1	9246857	9248274	1	+	1418	809		NP_564260.1|4.8e-107|hypothetical protein AT1G26750 [Arabidopsis thaliana]
AT1G53380	0.256889	1.96e-14	AT1G53380	AT1G53380.3,AT1G53380.2,AT1G53380.1,AT1G53380.4,AT1G53380.5	Known_gene	5	19912990	19916686	1	-	3697	2562		NP_175744.1|5.6e-255|hypothetical protein (DUF641) [Arabidopsis thaliana]
AT5G23460	0.254496	5.91e-05	AT5G23460	AT5G23460.1	Known_gene	1	7912652	7913617	5	+	966	966		NP_568433.1|5.8e-59|hypothetical protein AT5G23460 [Arabidopsis thaliana]
AT3G10120	0.250898	0.00930502	AT3G10120	AT3G10120.1	Known_gene	1	3130072	3130891	3	+	820	820		NP_187623.2|1.6e-97|hypothetical protein AT3G10120 [Arabidopsis thaliana]
AT2G30930	0.249936	2.77e-58	AT2G30930	AT2G30930.1	Known_gene	1	13162074	13163497	2	+	1424	1220		NP_565708.1|4.5e-77|hypothetical protein AT2G30930 [Arabidopsis thaliana]	GO:0009507//chloroplast;GO:0043226//organelle;GO:0043231//intracellular membrane-bounded organelle;GO:0005622//intracellular;GO:0071944//cell periphery;GO:0044424//intracellular part;GO:0009536//plastid;GO:0044444//cytoplasmic part;GO:0005737//cytoplasm;GO:0005623//cell;GO:0043227//membrane-bounded organelle;GO:0016020//membrane;GO:0044464//cell part;GO:0005886//plasma membrane;GO:0043229//intrac…
ATMG00310	0.247262	0.215956	ORF154	ATMG00310.1	Known_gene	1	90883	91347	mitochondria	-	465	465		NP_085499.1|2.2e-88|hypothetical protein ArthMp029 [Arabidopsis thaliana]	GO:0005622//intracellular;GO:0005739//mitochondrion;GO:0044424//intracellular part;GO:0005737//cytoplasm;GO:0043227//membrane-bounded organelle;GO:0043229//intracellular organelle;GO:0044444//cytoplasmic part;GO:0043231//intracellular membrane-bounded organelle;GO:0044464//cell part;GO:0005623//cell;GO:0043226//organelle;
AT4G23020	0.246975	0.185845	TRM11	AT4G23020.1,AT4G23020.2	Known_gene	2	12066173	12068624	4	-	2452	1613		NP_001190807.1|6.3e-252|hypothetical protein AT4G23020 [Arabidopsis thaliana]
AT3G19030	0.244261	6.71e-119	AT3G19030	AT3G19030.1	Known_gene	1	6563928	6564424	3	-	497	497		XP_006299383.1|4.6e-36|hypothetical protein CARUB_v10015542mg [Capsella rubella]	GO:0003676//nucleic acid binding;GO:0008135//translation factor activity, RNA binding;GO:0003723//RNA binding;GO:0097159//organic cyclic compound binding;GO:0003743//translation initiation factor activity;GO:0005488//binding;GO:1901363//heterocyclic compound binding;
AT2G05620	0.240334	0.000436952	PGR5	AT2G05620.2,AT2G05620.1	Known_gene	2	2080647	2081859	2	-	1213	1131		XP_006298647.1|1.6e-70|hypothetical protein CARUB_v10014736mg, partial [Capsella rubella]	GO:0015979//photosynthesis;GO:0009642//response to light intensity;GO:0019684//photosynthesis, light reaction;GO:0006091//generation of precursor metabolites and energy;GO:0009773//photosynthetic electron transport in photosystem I;GO:0009987//cellular process;GO:0006950//response to stress;GO:0008152//metabolic process;GO:0044237//cellular metabolic process;GO:0009415//response to water;GO:00096…
AT3G56360	0.240315	4.58e-26	AT3G56360	AT3G56360.1	Known_gene	1	20896332	20897747	3	+	1416	1416		NP_191195.1|4.9e-131|hypothetical protein AT3G56360 [Arabidopsis thaliana]	GO:0005623//cell;GO:0005737//cytoplasm;GO:0043229//intracellular organelle;GO:0044424//intracellular part;GO:0044444//cytoplasmic part;GO:0043231//intracellular membrane-bounded organelle;GO:0043227//membrane-bounded organelle;GO:0044464//cell part;GO:0005622//intracellular;GO:0043226//organelle;GO:0009536//plastid;
AT1G70350	0.238476	0.00633792	AT1G70350	AT1G70350.1	Known_gene	1	26507040	26508356	1	-	1317	713		NP_177192.2|4.6e-45|hypothetical protein AT1G70350 [Arabidopsis thaliana]
AT4G00840	0.236466	1.13e-07	AT4G00840	AT4G00840.2,AT4G00840.1	Known_gene	2	355211	357296	4	-	2086	1359		OAO97728.1|2.5e-145|hypothetical protein AXX17_AT4G01070 [Arabidopsis thaliana]	GO:0005886//plasma membrane;GO:0031224//intrinsic component of membrane;GO:0044464//cell part;GO:0016021//integral component of membrane;GO:0005623//cell;GO:0071944//cell periphery;GO:0044425//membrane part;GO:0016020//membrane;GO:0016740//transferase activity;GO:0003824//catalytic activity;GO:0019707//protein-cysteine S-acyltransferase activity;GO:0016409//palmitoyltransferase activity;GO:001674…
AT3G47965	0.23644	1.08e-07	AT3G47965	AT3G47965.1	Known_gene	1	17707918	17708918	3	-	1001	522		NP_974401.1|4.1e-19|hypothetical protein AT3G47965 [Arabidopsis thaliana]
AT1G63320	0.2332	0.240455	AT1G63320	AT1G63320.1	Known_gene	1	23488884	23489578	1	-	695	618		AAG52140.1|4.0e-114|hypothetical protein; 19198-19943 [Arabidopsis thaliana]
AT2G07662	0.232737	0.0916825	AT2G07662	AT2G07662.1	Known_gene	1	3497073	3498780	2	-	1708	553		NP_001324321.1|1.7e-76|hypothetical protein AT2G07662 [Arabidopsis thaliana]
AT4G14600	0.232698	0.000205481	AT4G14600	AT4G14600.1	Known_gene	1	8376400	8378389	4	+	1990	887		EFH46563.1|9.3e-72|hypothetical protein ARALYDRAFT_355343 [Arabidopsis lyrata subsp. lyrata]	GO:0008104//protein localization;GO:0045184//establishment of protein localization;GO:0051179//localization;GO:0015833//peptide transport;GO:0051234//establishment of localization;GO:0042886//amide transport;GO:0071702//organic substance transport;GO:0071705//nitrogen compound transport;GO:0006810//transport;GO:0033036//macromolecule localization;GO:0016192//vesicle-mediated transport;GO:0015031/…
ATMG00620	0.230831	0.208947	ORF139B	ATMG00620.1	Known_gene	1	182278	182697	mitochondria	+	420	420		NP_085488.1|8.9e-73|hypothetical protein ArthMp016 [Arabidopsis thaliana]	GO:0043229//intracellular organelle;GO:0031966//mitochondrial membrane;GO:0043226//organelle;GO:0044429//mitochondrial part;GO:0044446//intracellular organelle part;GO:0005737//cytoplasm;GO:0031967//organelle envelope;GO:0005622//intracellular;GO:0005740//mitochondrial envelope;GO:0005739//mitochondrion;GO:0043231//intracellular membrane-bounded organelle;GO:0043227//membrane-bounded organelle;GO…
ATMG00170	0.230831	0.208947	ORF139A	ATMG00170.1	Known_gene	1	182278	182697	mitochondria	+	420	420		NP_085488.1|8.9e-73|hypothetical protein ArthMp016 [Arabidopsis thaliana]	GO:0044429//mitochondrial part;GO:0043229//intracellular organelle;GO:0005737//cytoplasm;GO:0044446//intracellular organelle part;GO:0031975//envelope;GO:0031967//organelle envelope;GO:0044444//cytoplasmic part;GO:0031224//intrinsic component of membrane;GO:0043227//membrane-bounded organelle;GO:0016021//integral component of membrane;GO:0044424//intracellular part;GO:0031090//organelle membrane;…
AT4G21902	0.228359	0.221619	AT4G21902	AT4G21902.1	Known_gene	1	11619735	11620201	4	+	467	467		NP_001119024.1|2.1e-59|hypothetical protein AT4G21902 [Arabidopsis thaliana]
AT5G66658	0.22786	0.0789385	AT5G66658	AT5G66658.1	Known_gene	1	26608119	26609009	5	+	891	891		NP_001032164.1|4.5e-34|hypothetical protein AT5G66658 [Arabidopsis thaliana]
AT4G23910	0.227795	5.33e-06	AT4G23910	AT4G23910.2,AT4G23910.1	Known_gene	2	12426546	12429461	4	+	2916	929		NP_194122.1|1.3e-102|hypothetical protein AT4G23910 [Arabidopsis thaliana]
AT3G07273	0.227459	0.0319761	AT3G07273	AT3G07273.1	Known_gene	1	2317616	2317926	3	-	311	311		NP_001118596.1|2.2e-36|hypothetical protein AT3G07273 [Arabidopsis thaliana]
AT3G09350	0.225204	0.000172059	Fes1A	AT3G09350.3,AT3G09350.2,AT3G09350.1,AT3G09350.4	Known_gene	4	2870970	2873332	3	+	2363	1766		AAF14032.1|1.3e-188|hypothetical protein [Arabidopsis thaliana]	GO:0006970//response to osmotic stress;GO:0009266//response to temperature stimulus;GO:0006950//response to stress;GO:0009408//response to heat;GO:0009651//response to salt stress;GO:0050896//response to stimulus;GO:0009628//response to abiotic stimulus;GO:0043227//membrane-bounded organelle;GO:0005622//intracellular;GO:0043226//organelle;GO:0005737//cytoplasm;GO:0043229//intracellular organelle;…
AT5G59613	0.22129	3.15e-16	AT5G59613	AT5G59613.1,AT5G59613.2	Known_gene	2	24015394	24016610	5	-	1217	856		XP_006400935.1|4.0e-26|hypothetical protein EUTSA_v10015813mg [Eutrema salsugineum]	GO:0043231//intracellular membrane-bounded organelle;GO:1902494//catalytic complex;GO:0005740//mitochondrial envelope;GO:0043227//membrane-bounded organelle;GO:0043234//protein complex;GO:0016469//proton-transporting two-sector ATPase complex;GO:0005750//mitochondrial respiratory chain complex III;GO:0044425//membrane part;GO:0098798//mitochondrial protein complex;GO:0098800//inner mitochondrial …
AT2G23985	0.220386	0.00753876	AT2G23985	AT2G23985.1,AT2G23985.14,AT2G23985.10,AT2G23985.12,AT2G23985.9,AT2G23985.5,AT2G23985.21,AT2G23985.3,AT2G23985.16,AT2G23985.25,AT2G23985.23,AT2G23985.13,AT2G23985.2,AT2G23985.20,AT2G23985.11,AT2G23985.6,AT2G23985.17,AT2G23985.22,AT2G23985.19,AT2G23985.15,AT2G23985.4,AT2G23985.18,AT2G23985.26,AT2G23985.8,AT2G23985.24,AT2G23985.7	Known_gene	26	10204802	10206522	2	+	1721	1600		NP_001323858.1|1.7e-36|hypothetical protein AT2G23985 [Arabidopsis thaliana]	GO:0031224//intrinsic component of membrane;GO:0044425//membrane part;GO:0016021//integral component of membrane;GO:0016020//membrane;
AT5G13160	0.219988	1.28e-09	PBS1	AT5G13160.1	Known_gene	1	4176506	4180009	5	+	3504	2046		XP_006287412.1|6.3e-265|hypothetical protein CARUB_v10000618mg, partial [Capsella rubella]	GO:0043170//macromolecule metabolic process;GO:0006796//phosphate-containing compound metabolic process;GO:0043412//macromolecule modification;GO:0044260//cellular macromolecule metabolic process;GO:0098542//defense response to other organism;GO:0016310//phosphorylation;GO:0008152//metabolic process;GO:0048584//positive regulation of response to stimulus;GO:0019538//protein metabolic process;GO:0…
AT1G47690	0.219941	0.220707	AT1G47690	AT1G47690.1	Known_gene	1	17544077	17544831	1	+	755	755		OAP19760.1|9.8e-30|hypothetical protein AXX17_AT1G41770 [Arabidopsis thaliana]
AT2G33180	0.21812	0.0966931	AT2G33180	AT2G33180.1	Known_gene	1	14066125	14067576	2	+	1452	1117		NP_180876.1|8.9e-88|hypothetical protein AT2G33180 [Arabidopsis thaliana]	GO:0005737//cytoplasm;GO:0044444//cytoplasmic part;GO:0043227//membrane-bounded organelle;GO:0005622//intracellular;GO:0009532//plastid stroma;GO:0044446//intracellular organelle part;GO:0043226//organelle;GO:0044435//plastid part;GO:0043229//intracellular organelle;GO:0043231//intracellular membrane-bounded organelle;GO:0044422//organelle part;GO:0044464//cell part;GO:0044424//intracellular part…
AT4G35940	0.217192	1.37e-05	AT4G35940	AT4G35940.4,AT4G35940.5,AT4G35940.6,AT4G35940.8,AT4G35940.1,AT4G35940.2,AT4G35940.7,AT4G35940.3	Known_gene	8	17021380	17024108	4	+	2729	2054		NP_001190931.1|7.9e-209|hypothetical protein AT4G35940 [Arabidopsis thaliana]
AT5G23411	0.217073	0.0597608	AT5G23411	AT5G23411.1	Known_gene	1	7886644	7886790	5	+	147	147		NP_001119265.1|8.9e-20|hypothetical protein AT5G23411 [Arabidopsis thaliana]
AT4G12070	0.215681	8.27e-07	AT4G12070	AT4G12070.1	Known_gene	1	7231819	7234546	4	+	2728	1848		NP_567387.1|1.8e-279|hypothetical protein AT4G12070 [Arabidopsis thaliana]	GO:0071944//cell periphery;GO:0016020//membrane;GO:0005623//cell;GO:0005886//plasma membrane;GO:0044464//cell part;
AT3G54065	0.209735	0.0228451	AT3G54065	AT3G54065.1	Known_gene	1	20021255	20022235	3	-	981	849		OAP06312.1|2.2e-134|hypothetical protein AXX17_AT3G48470 [Arabidopsis thaliana]	GO:0050896//response to stimulus;GO:0050789//regulation of biological process;GO:0051716//cellular response to stimulus;GO:0065007//biological regulation;GO:0009987//cellular process;GO:0007165//signal transduction;GO:0050794//regulation of cellular process;GO:0023052//signaling;GO:0007154//cell communication;GO:0031224//intrinsic component of membrane;GO:0016020//membrane;GO:0016021//integral co…
AT3G46430	0.20852	1.85e-10	AT3G46430	AT3G46430.1	Known_gene	1	17087538	17088753	3	+	1216	573		XP_006400935.1|5.9e-27|hypothetical protein EUTSA_v10015813mg [Eutrema salsugineum]	GO:1902494//catalytic complex;GO:0005739//mitochondrion;GO:0043226//organelle;GO:0044422//organelle part;GO:0031967//organelle envelope;GO:0098798//mitochondrial protein complex;GO:0031090//organelle membrane;GO:0044444//cytoplasmic part;GO:0044429//mitochondrial part;GO:1990204//oxidoreductase complex;GO:0043229//intracellular organelle;GO:0019866//organelle inner membrane;GO:0098803//respirator…
AT1G13000	0.207765	2.48e-06	AT1G13000	AT1G13000.5,AT1G13000.3,AT1G13000.4,AT1G13000.1,AT1G13000.2	Known_gene	5	4436101	4439639	1	-	3539	2080		OAP16580.1|1.3e-265|hypothetical protein AXX17_AT1G13430 [Arabidopsis thaliana]	GO:0016021//integral component of membrane;GO:0016020//membrane;GO:0031224//intrinsic component of membrane;GO:0044425//membrane part;GO:0016740//transferase activity;GO:0016757//transferase activity, transferring glycosyl groups;GO:0003824//catalytic activity;
AT5G19870	0.205736	0.10632	AT5G19870	AT5G19870.1	Known_gene	1	6715965	6717110	5	-	1146	1146		KFK26223.1|1.4e-157|hypothetical protein AALP_AA8G218800 [Arabis alpina]	GO:0016020//membrane;GO:0016021//integral component of membrane;GO:0031224//intrinsic component of membrane;GO:0044425//membrane part;
AT1G48200	0.204627	0.00252376	AT1G48200	AT1G48200.1	Known_gene	1	17796764	17798337	1	-	1574	769		NP_175254.2|1.6e-56|hypothetical protein AT1G48200 [Arabidopsis thaliana]	GO:0044464//cell part;GO:0005737//cytoplasm;GO:0043226//organelle;GO:0043227//membrane-bounded organelle;GO:0044424//intracellular part;GO:0044444//cytoplasmic part;GO:0043231//intracellular membrane-bounded organelle;GO:0043229//intracellular organelle;GO:0005623//cell;GO:0005739//mitochondrion;GO:0005622//intracellular;
AT2G46490	0.204082	1.69e-13	AT2G46490	AT2G46490.1	Known_gene	1	19079305	19080143	2	+	839	839		NP_182172.1|7.7e-68|hypothetical protein AT2G46490 [Arabidopsis thaliana]
AT4G04980	0.203413	0.224535	AT4G04980	AT4G04980.3,AT4G04980.2,AT4G04980.1	Known_gene	3	2543692	2548130	4	-	4439	3398		NP_001328849.1|0.0e+00|hypothetical protein AT4G04980 [Arabidopsis thaliana]	GO:0009657//plastid organization;GO:0071840//cellular component organization or biogenesis;GO:0006996//organelle organization;GO:0009658//chloroplast organization;GO:0009987//cellular process;GO:0016043//cellular component organization;GO:0043231//intracellular membrane-bounded organelle;GO:0016020//membrane;GO:0043227//membrane-bounded organelle;GO:0009526//plastid envelope;GO:0009507//chloropla…
AT2G17300	0.203003	0.12409	AT2G17300	AT2G17300.1	Known_gene	1	7522050	7523177	2	-	1128	1128		NP_179322.1|2.0e-71|hypothetical protein AT2G17300 [Arabidopsis thaliana]
AT4G12005	0.201661	0.247929	AT4G12005	AT4G12005.1,AT4G12005.2	Known_gene	2	7196364	7197226	4	+	863	649		NP_001329608.1|4.3e-34|hypothetical protein AT4G12005 [Arabidopsis thaliana]
AT2G07667	0.199723	0.175646	AT2G07667	AT2G07667.1,AT2G07667.2	Known_gene	2	3364296	3366661	2	+	2366	1226		NP_001154504.1|6.8e-120|hypothetical protein AT2G07667 [Arabidopsis thaliana]	GO:0044424//intracellular part;GO:0005737//cytoplasm;GO:0043231//intracellular membrane-bounded organelle;GO:0044444//cytoplasmic part;GO:0043227//membrane-bounded organelle;GO:0005622//intracellular;GO:0044464//cell part;GO:0043226//organelle;GO:0043229//intracellular organelle;GO:0005739//mitochondrion;GO:0005623//cell;
AT1G16480	0.199504	0.0577791	AT1G16480	AT1G16480.2,AT1G16480.1	Known_gene	2	5625699	5629013	1	-	3315	3312		EFH69168.1|0.0e+00|hypothetical protein ARALYDRAFT_889039 [Arabidopsis lyrata subsp. lyrata]	GO:0044238//primary metabolic process;GO:0044260//cellular macromolecule metabolic process;GO:0009451//RNA modification;GO:0090304//nucleic acid metabolic process;GO:0009987//cellular process;GO:0043412//macromolecule modification;GO:0016070//RNA metabolic process;GO:0044237//cellular metabolic process;GO:1901360//organic cyclic compound metabolic process;GO:0006725//cellular aromatic compound me…
AT5G18250	0.199412	0.00392265	AT5G18250	AT5G18250.1	Known_gene	1	6033484	6035546	5	+	2063	1045		XP_006400373.1|4.2e-71|hypothetical protein EUTSA_v10014906mg [Eutrema salsugineum]	GO:0005739//mitochondrion;GO:0005737//cytoplasm;GO:0016021//integral component of membrane;GO:0016020//membrane;GO:0044464//cell part;GO:0043229//intracellular organelle;GO:0044425//membrane part;GO:0043227//membrane-bounded organelle;GO:0031224//intrinsic component of membrane;GO:0043231//intracellular membrane-bounded organelle;GO:0005622//intracellular;GO:0044424//intracellular part;GO:0005623…
AT2G38890	0.198612	0.249143	AT2G38890	AT2G38890.2,AT2G38890.4,AT2G38890.1,AT2G38890.3	Known_gene	4	16241077	16242917	2	+	1841	1247		NP_001189706.1|1.7e-173|hypothetical protein AT2G38890 [Arabidopsis thaliana]
AT3G57990	0.198612	5.62e-07	AT3G57990	AT3G57990.1	Known_gene	1	21469756	21471694	3	-	1939	1939		NP_191358.1|5.2e-200|hypothetical protein AT3G57990 [Arabidopsis thaliana]	GO:0051234//establishment of localization;GO:0015749//monosaccharide transport;GO:1905950//monosaccharide transmembrane transport;GO:0006810//transport;GO:0008643//carbohydrate transport;GO:0008645//hexose transport;GO:0055085//transmembrane transport;GO:0071702//organic substance transport;GO:0034219//carbohydrate transmembrane transport;GO:0051179//localization;GO:0015758//glucose transport;GO:…
AT3G24575	0.198135	0.150035	AT3G24575	AT3G24575.1	Known_gene	1	8968261	8968623	3	+	363	363		NP_001325467.1|3.4e-60|hypothetical protein AT3G24575 [Arabidopsis thaliana]	GO:0005737//cytoplasm;GO:0044464//cell part;GO:0016020//membrane;GO:0044425//membrane part;GO:0005622//intracellular;GO:0031224//intrinsic component of membrane;GO:0044424//intracellular part;GO:0016021//integral component of membrane;GO:0005623//cell;
AT4G33310	0.197994	0.0181182	AT4G33310	AT4G33310.1	Known_gene	1	16056156	16056416	4	+	261	261		NP_195057.1|2.9e-45|hypothetical protein AT4G33310 [Arabidopsis thaliana]
AT1G19396	0.197939	0.00146608	AT1G19396	AT1G19396.3,AT1G19396.2,AT1G19396.1	Known_gene	3	6709778	6711788	1	+	2011	476		NP_001185034.1|2.6e-29|hypothetical protein AT1G19394 [Arabidopsis thaliana]
AT5G10730	0.19712	6.1e-05	AT5G10730	AT5G10730.1	Known_gene	1	3390614	3393191	5	-	2578	1316		XP_006288148.1|7.9e-168|hypothetical protein CARUB_v10001385mg, partial [Capsella rubella]	GO:0044237//cellular metabolic process;GO:0006743//ubiquinone metabolic process;GO:0044281//small molecule metabolic process;GO:0042180//cellular ketone metabolic process;GO:1901004//ubiquinone-6 metabolic process;GO:0006744//ubiquinone biosynthetic process;GO:0009058//biosynthetic process;GO:1901006//ubiquinone-6 biosynthetic process;GO:0051186//cofactor metabolic process;GO:0042181//ketone bios…
AT2G14460	0.196018	0.000662643	AT2G14460	AT2G14460.1	Known_gene	1	6154493	6155004	2	-	512	512		NP_179053.1|3.2e-16|hypothetical protein AT2G14460 [Arabidopsis thaliana]
AT4G40042	0.195756	0.0079348	AT4G40042	AT4G40042.1	Known_gene	1	18559097	18559570	4	+	474	383		BAE99924.1|8.4e-62|hypothetical protein, partial [Arabidopsis thaliana]	GO:0042886//amide transport;GO:0008104//protein localization;GO:0043170//macromolecule metabolic process;GO:0015833//peptide transport;GO:0006605//protein targeting;GO:0015031//protein transport;GO:0044260//cellular macromolecule metabolic process;GO:0033365//protein localization to organelle;GO:0034641//cellular nitrogen compound metabolic process;GO:0019538//protein metabolic process;GO:0070972…
AT3G09455	0.195712	0.0459654	AT3G09455	AT3G09455.1,AT3G09455.2	Known_gene	2	2910411	2911354	3	-	944	573		OEL38839.1|1.3e-13|hypothetical protein BAE44_0000145 [Dichanthelium oligosanthes]	GO:0044425//membrane part;GO:0016020//membrane;GO:0016021//integral component of membrane;GO:0031224//intrinsic component of membrane;
AT5G50350	0.19363	0.00104867	AT5G50350	AT5G50350.1	Known_gene	1	20498476	20501786	5	-	3311	2151		NP_199846.1|3.7e-308|hypothetical protein AT5G50350 [Arabidopsis thaliana]	GO:0050896//response to stimulus;GO:0006950//response to stress;GO:0006979//response to oxidative stress;
AT5G50665	0.192705	0.000134159	AT5G50665	AT5G50665.5,AT5G50665.1,AT5G50665.3,AT5G50665.6,AT5G50665.2,AT5G50665.4	Known_gene	6	20613455	20615520	5	+	2066	1687		NP_001190506.1|1.3e-76|hypothetical protein AT5G50665 [Arabidopsis thaliana]
AT3G19613	0.191522	0.284073	AT3G19613	AT3G19613.1	Known_gene	1	6814588	6816078	3	+	1491	636		NP_001326418.1|4.9e-115|hypothetical protein AT3G19613 [Arabidopsis thaliana]	GO:0044238//primary metabolic process;GO:0008152//metabolic process;GO:0005975//carbohydrate metabolic process;GO:0071704//organic substance metabolic process;GO:0031012//extracellular matrix;GO:0005576//extracellular region;GO:0005618//cell wall;GO:0044421//extracellular region part;GO:0030312//external encapsulating structure;GO:0071944//cell periphery;GO:0005578//proteinaceous extracellular ma…
AT3G09680	0.189656	0.179384	AT3G09680	AT3G09680.1	Known_gene	1	2969045	2970371	3	-	1327	661		XP_006299411.1|3.2e-77|hypothetical protein CARUB_v10015571mg, partial [Capsella rubella]	GO:0009987//cellular process;GO:0044260//cellular macromolecule metabolic process;GO:0044271//cellular nitrogen compound biosynthetic process;GO:0071704//organic substance metabolic process;GO:0008152//metabolic process;GO:0006412//translation;GO:0010467//gene expression;GO:1901564//organonitrogen compound metabolic process;GO:0044238//primary metabolic process;GO:1901566//organonitrogen compound…
AT5G03995	0.189219	2.91e-06	AT5G03995	AT5G03995.1	Known_gene	1	1077483	1078304	5	-	822	455		NP_001119165.1|2.2e-40|hypothetical protein AT5G03995 [Arabidopsis thaliana]
AT2G20080	0.187717	0.000885224	AT2G20080	AT2G20080.1,AT2G20080.3,AT2G20080.2	Known_gene	3	8662892	8665026	2	-	2135	1390		NP_001323449.1|3.5e-89|hypothetical protein AT2G20080 [Arabidopsis thaliana]	GO:0071704//organic substance metabolic process;GO:0010556//regulation of macromolecule biosynthetic process;GO:0044260//cellular macromolecule metabolic process;GO:0046483//heterocycle metabolic process;GO:0006355//regulation of transcription, DNA-templated;GO:0006725//cellular aromatic compound metabolic process;GO:0034641//cellular nitrogen compound metabolic process;GO:0050789//regulation of …
AT3G22183	0.187603	0.103471	AT3G22183	AT3G22183.1	Known_gene	1	7831129	7831371	3	+	243	243		NP_001118674.1|2.9e-39|hypothetical protein AT3G22183 [Arabidopsis thaliana]
AT4G18980	0.186539	0.22907	AtS40-3	AT4G18980.1	Known_gene	1	10398857	10399905	4	+	1049	1049		CAA16755.1|1.9e-55|hypothetical protein [Arabidopsis thaliana]	GO:0048827//phyllome development;GO:0019222//regulation of metabolic process;GO:0048366//leaf development;GO:0032501//multicellular organismal process;GO:0007568//aging;GO:0048731//system development;GO:0010468//regulation of gene expression;GO:0010150//leaf senescence;GO:0065007//biological regulation;GO:0050789//regulation of biological process;GO:0007275//multicellular organism development;GO:…
AT5G05360	0.186346	7.78e-07	AT5G05360	AT5G05360.1,AT5G05360.2	Known_gene	2	1588277	1589643	5	+	1367	1036		NP_196155.2|2.3e-90|hypothetical protein AT5G05360 [Arabidopsis thaliana]
AT4G38920	0.186002	1.85e-21	VHA-C3	AT4G38920.1,AT4G38920.2	Known_gene	2	18147027	18149315	4	+	2289	1551		KJB77738.1|8.7e-65|hypothetical protein B456_012G154000 [Gossypium raimondii]	GO:0006810//transport;GO:0051234//establishment of localization;GO:0098771//inorganic ion homeostasis;GO:0009987//cellular process;GO:0015991//ATP hydrolysis coupled proton transport;GO:0051179//localization;GO:0006873//cellular ion homeostasis;GO:0090662//ATP hydrolysis coupled transmembrane transport;GO:0055067//monovalent inorganic cation homeostasis;GO:0055080//cation homeostasis;GO:0099132//…
AT1G65349	0.179894	0.25669	AT1G65349	AT1G65349.1	Known_gene	1	24277072	24277443	1	+	372	228		NP_001321197.1|6.4e-33|hypothetical protein AT1G65349 [Arabidopsis thaliana]
AT3G57062	0.179769	0.0477836	AT3G57062	AT3G57062.2,AT3G57062.1	Known_gene	2	21121323	21122569	3	+	1247	1000		EFH52652.1|1.5e-22|hypothetical protein ARALYDRAFT_907164 [Arabidopsis lyrata subsp. lyrata]	GO:0044425//membrane part;GO:0016020//membrane;GO:0031224//intrinsic component of membrane;GO:0016021//integral component of membrane;
AT1G67350	0.178649	1.04e-07	AT1G67350	AT1G67350.1,AT1G67350.2	Known_gene	2	25235271	25236878	1	+	1608	862		BAE99892.1|2.3e-67|hypothetical protein [Arabidopsis thaliana]	GO:0009987//cellular process;GO:0009853//photorespiration;GO:0008152//metabolic process;GO:0043094//cellular metabolic compound salvage;GO:0044237//cellular metabolic process;GO:0044444//cytoplasmic part;GO:0019866//organelle inner membrane;GO:0098803//respiratory chain complex;GO:0031090//organelle membrane;GO:0044425//membrane part;GO:0070469//respiratory chain;GO:0043234//protein complex;GO:00…
AT1G75945	0.178311	0.0399892	AT1G75945	AT1G75945.1	Known_gene	1	28515245	28515916	1	-	672	461		NP_001322302.1|1.3e-24|hypothetical protein AT1G75945 [Arabidopsis thaliana]
AT1G55475	0.17823	0.0217641	AT1G55475	AT1G55475.2,AT1G55475.1	Known_gene	2	20711465	20713560	1	+	2096	1801		NP_974033.1|5.6e-58|hypothetical protein AT1G55475 [Arabidopsis thaliana]
AT1G63310	0.178086	0.0483887	AT1G63310	AT1G63310.1	Known_gene	1	23486244	23487091	1	-	848	848		NP_176520.1|3.9e-83|hypothetical protein AT1G63310 [Arabidopsis thaliana]
ATMG00690	0.176704	0.0717159	ORF240A	ATMG00690.1	Known_gene	1	203588	204310	mitochondria	-	723	723		NP_085529.1|1.8e-129|hypothetical protein ArthMp062 [Arabidopsis thaliana]	GO:0031090//organelle membrane;GO:0044446//intracellular organelle part;GO:0031966//mitochondrial membrane;GO:0043226//organelle;GO:0005739//mitochondrion;GO:0044424//intracellular part;GO:0044425//membrane part;GO:0031967//organelle envelope;GO:0005737//cytoplasm;GO:0043231//intracellular membrane-bounded organelle;GO:0031975//envelope;GO:0043229//intracellular organelle;GO:0043227//membrane-bou…
AT3G44769	0.175892	0.252321	AT3G44769	AT3G44769.1	Known_gene	1	16315610	16315922	3	+	313	226		NP_001326495.1|5.7e-10|hypothetical protein AT3G44769 [Arabidopsis thaliana]
AT5G47880	0.175862	4.67e-11	ERF1-1	AT5G47880.1,AT5G47880.2	Known_gene	2	19386045	19388587	5	-	2543	1847		XP_006279398.1|1.0e-250|hypothetical protein CARUB_v10007975mg, partial [Capsella rubella]	GO:0006415//translational termination;GO:1901564//organonitrogen compound metabolic process;GO:0009987//cellular process;GO:0010467//gene expression;GO:0043241//protein complex disassembly;GO:0043933//macromolecular complex subunit organization;GO:0032984//macromolecular complex disassembly;GO:0008152//metabolic process;GO:0022411//cellular component disassembly;GO:0044249//cellular biosynthetic …
AT1G76230	0.174566	0.118214	AT1G76230	AT1G76230.1	Known_gene	1	28599678	28600491	1	-	814	814		NP_177750.1|5.0e-64|hypothetical protein AT1G76230 [Arabidopsis thaliana]
AT1G04330	0.172616	0.182343	AT1G04330	AT1G04330.1	Known_gene	1	1161289	1161982	1	-	694	694		NP_171928.1|6.4e-52|hypothetical protein AT1G04330 [Arabidopsis thaliana]
AT2G21010	0.171552	0.0743312	AT2G21010	AT2G21010.1	Known_gene	1	9020944	9021870	2	+	927	771		OAP07182.1|3.4e-147|hypothetical protein AXX17_AT2G16450 [Arabidopsis thaliana]	GO:0016020//membrane;GO:0044425//membrane part;GO:0031224//intrinsic component of membrane;GO:0016021//integral component of membrane;GO:0008289//lipid binding;GO:0005488//binding;
AT5G63625	0.171221	0.221163	AT5G63625	AT5G63625.1	Known_gene	1	25470218	25471984	5	-	1767	714		NP_001331694.1|4.4e-64|hypothetical protein AT5G63625 [Arabidopsis thaliana]	GO:0043170//macromolecule metabolic process;GO:0001101//response to acid chemical;GO:0010035//response to inorganic substance;GO:0048856//anatomical structure development;GO:0005984//disaccharide metabolic process;GO:0003006//developmental process involved in reproduction;GO:0032501//multicellular organismal process;GO:0042221//response to chemical;GO:0009415//response to water;GO:0000003//reprod…
AT1G14160	0.168276	0.000115359	AT1G14160	AT1G14160.1	Known_gene	1	4840562	4841848	1	-	1287	1054		OAP19124.1|4.9e-112|hypothetical protein AXX17_AT1G14700 [Arabidopsis thaliana]	GO:0071555//cell wall organization;GO:0016043//cellular component organization;GO:0071554//cell wall organization or biogenesis;GO:0009987//cellular process;GO:0071840//cellular component organization or biogenesis;GO:0045229//external encapsulating structure organization;GO:0016021//integral component of membrane;GO:0005623//cell;GO:0071944//cell periphery;GO:0031224//intrinsic component of memb…
AT1G19910	0.165978	1.08e-21	AVA-P2	AT1G19910.1,AT1G19910.2	Known_gene	2	6913001	6914634	1	+	1634	1354		XP_006304215.1|2.5e-60|hypothetical protein CARUB_v10010325mg [Capsella rubella]	GO:1902600//hydrogen ion transmembrane transport;GO:0090662//ATP hydrolysis coupled transmembrane transport;GO:0009987//cellular process;GO:0030641//regulation of cellular pH;GO:0030003//cellular cation homeostasis;GO:0098655//cation transmembrane transport;GO:0048878//chemical homeostasis;GO:0099131//ATP hydrolysis coupled ion transmembrane transport;GO:0065007//biological regulation;GO:0051179/…
AT4G16695	0.16429	0.000465445	AT4G16695	AT4G16695.1,AT4G16695.3,AT4G16695.2,AT4G16695.5,AT4G16695.4	Known_gene	5	9394080	9395967	4	+	1888	1048		XP_006284853.1|2.8e-27|hypothetical protein CARUB_v10006139mg, partial [Capsella rubella]	GO:0012505//endomembrane system;GO:0044444//cytoplasmic part;GO:0031224//intrinsic component of membrane;GO:0005794//Golgi apparatus;GO:0043227//membrane-bounded organelle;GO:0044464//cell part;GO:0043229//intracellular organelle;GO:0005737//cytoplasm;GO:0016021//integral component of membrane;GO:0005623//cell;GO:0005622//intracellular;GO:0044424//intracellular part;GO:0043231//intracellular memb…
AT1G66190	0.164189	0.00489218	AT1G66190	AT1G66190.1	Known_gene	1	24652741	24653998	1	-	1258	1258		NP_176793.1|3.9e-148|hypothetical protein AT1G66190 [Arabidopsis thaliana]
AT2G44600	0.163955	0.00614075	AT2G44600	AT2G44600.1	Known_gene	1	18408579	18410170	2	+	1592	1592		NP_181988.1|3.6e-175|hypothetical protein AT2G44600 [Arabidopsis thaliana]	GO:0005886//plasma membrane;GO:0016020//membrane;GO:0016021//integral component of membrane;GO:0071944//cell periphery;GO:0005623//cell;GO:0044425//membrane part;GO:0031224//intrinsic component of membrane;GO:0044464//cell part;
AT4G17170	0.163206	5.66e-11	RABB1C	AT4G17170.1	Known_gene	1	9644574	9646408	4	-	1835	1158		XP_006414265.1|1.3e-118|hypothetical protein EUTSA_v10025789mg [Eutrema salsugineum]	GO:0051179//localization;GO:0030100//regulation of endocytosis;GO:0033036//macromolecule localization;GO:0065007//biological regulation;GO:0032879//regulation of localization;GO:0051234//establishment of localization;GO:0046907//intracellular transport;GO:0051641//cellular localization;GO:0071702//organic substance transport;GO:0048193//Golgi vesicle transport;GO:0008104//protein localization;GO:…
AT1G36380	0.161194	0.00085031	AT1G36380	AT1G36380.1	Known_gene	1	13700765	13701632	1	+	868	693		AAG52199.1|1.6e-39|hypothetical protein; 51999-52350 [Arabidopsis thaliana]	GO:0016020//membrane;GO:0016021//integral component of membrane;GO:0044425//membrane part;GO:0031224//intrinsic component of membrane;
AT4G29040	0.160979	2.52e-13	RPT2a	AT4G29040.1	Known_gene	1	14312283	14314600	4	+	2318	1632		XP_006283684.1|3.0e-249|hypothetical protein CARUB_v10004747mg, partial [Capsella rubella]	GO:0044248//cellular catabolic process;GO:0051788//response to misfolded protein;GO:0006807//nitrogen compound metabolic process;GO:0006511//ubiquitin-dependent protein catabolic process;GO:0010074//maintenance of meristem identity;GO:0006355//regulation of transcription, DNA-templated;GO:0051716//cellular response to stimulus;GO:0051173//positive regulation of nitrogen compound metabolic process…
AT2G25520	0.160814	5.62e-20	AT2G25520	AT2G25520.1	Known_gene	1	10860668	10862410	2	+	1743	1743		XP_006296156.1|3.4e-195|hypothetical protein CARUB_v10025308mg, partial [Capsella rubella]	GO:0051234//establishment of localization;GO:0051179//localization;GO:0006810//transport;GO:0008643//carbohydrate transport;GO:0071702//organic substance transport;GO:0031984//organelle subcompartment;GO:0005623//cell;GO:0043227//membrane-bounded organelle;GO:0012505//endomembrane system;GO:0031982//vesicle;GO:0044464//cell part;GO:0005622//intracellular;GO:0005802//trans-Golgi network;GO:0044424…
AT1G20690	0.158524	0.0279094	AT1G20690	AT1G20690.1	Known_gene	1	7174438	7176377	1	+	1940	1940		OAP12040.1|1.1e-237|hypothetical protein AXX17_AT1G21680 [Arabidopsis thaliana]
AT4G03443	0.15797	0.234876	AT4G03443	AT4G03443.1	Known_gene	1	1527716	1528057	4	+	342	342		NP_001154202.1|6.0e-59|hypothetical protein AT4G03443 [Arabidopsis thaliana]
AT2G07643	0.15797	0.254839	AT2G07643	AT2G07643.1	Known_gene	1	3404683	3405417	2	+	735	543		NP_001324407.1|1.2e-50|hypothetical protein AT2G07643 [Arabidopsis thaliana]	GO:0044464//cell part;GO:0044424//intracellular part;GO:0044444//cytoplasmic part;GO:0043229//intracellular organelle;GO:0005623//cell;GO:0005737//cytoplasm;GO:0043231//intracellular membrane-bounded organelle;GO:0043227//membrane-bounded organelle;GO:0005622//intracellular;GO:0043226//organelle;GO:0005739//mitochondrion;
AT4G13680	0.156526	0.148932	AT4G13680	AT4G13680.1	Known_gene	1	7951491	7952978	4	-	1488	1488		NP_193104.1|3.1e-205|hypothetical protein (DUF295) [Arabidopsis thaliana]
AT3G10860	0.155692	6.69e-09	AT3G10860	AT3G10860.1,AT3G10860.2	Known_gene	2	3399550	3400926	3	+	1377	815		XP_006298820.1|1.3e-36|hypothetical protein CARUB_v10014926mg [Capsella rubella]	GO:0008152//metabolic process;GO:0006091//generation of precursor metabolites and energy;GO:0055114//oxidation-reduction process;GO:0009987//cellular process;GO:0044237//cellular metabolic process;GO:0022900//electron transport chain;GO:0070069//cytochrome complex;GO:0045275//respiratory chain complex III;GO:0098800//inner mitochondrial membrane protein complex;GO:0005739//mitochondrion;GO:009879…
AT1G65845	0.155143	1.71e-21	AT1G65845	AT1G65845.1	Known_gene	1	24493011	24493923	1	-	913	777		BAF02174.1|1.4e-52|hypothetical protein [Arabidopsis thaliana]	GO:0044425//membrane part;GO:0031224//intrinsic component of membrane;GO:0016020//membrane;GO:0016021//integral component of membrane;
AT1G55205	0.153285	0.0649483	AT1G55205	AT1G55205.2,AT1G55205.1	Known_gene	2	20594443	20596034	1	+	1592	792		NP_001077722.1|1.4e-42|hypothetical protein AT1G55205 [Arabidopsis thaliana]
AT1G63530	0.153153	0.02971	AT1G63530	AT1G63530.1,AT1G63530.2,AT1G63530.4,AT1G63530.3	Known_gene	4	23563315	23565586	1	+	2272	2189		NP_001321450.1|1.7e-288|hypothetical protein AT1G63530 [Arabidopsis thaliana]	GO:0048868//pollen tube development;GO:0009932//cell tip growth;GO:0048468//cell development;GO:0009653//anatomical structure morphogenesis;GO:0032989//cellular component morphogenesis;GO:0040007//growth;GO:0016043//cellular component organization;GO:0030154//cell differentiation;GO:0000904//cell morphogenesis involved in differentiation;GO:0009987//cellular process;GO:0044706//multi-multicellula…
AT1G44960	0.152969	0.0102302	AT1G44960	AT1G44960.1	Known_gene	1	16999446	17001734	1	+	2289	1203		OAP17904.1|1.1e-163|hypothetical protein AXX17_AT1G40650 [Arabidopsis thaliana]	GO:0044464//cell part;GO:0005623//cell;GO:0016020//membrane;GO:0005886//plasma membrane;GO:0071944//cell periphery;GO:0044425//membrane part;GO:0031224//intrinsic component of membrane;GO:0016021//integral component of membrane;
AT3G58770	0.150357	0.236566	AT3G58770	AT3G58770.1	Known_gene	1	21732122	21735327	3	+	3206	2858		NP_191436.1|0.0e+00|hypothetical protein AT3G58770 [Arabidopsis thaliana]
AT1G52720	0.150129	1.04e-10	AT1G52720	AT1G52720.1	Known_gene	1	19640899	19641665	1	+	767	767		NP_564614.1|3.2e-60|hypothetical protein AT1G52720 [Arabidopsis thaliana]	GO:0043226//organelle;GO:0044444//cytoplasmic part;GO:0005737//cytoplasm;GO:0005622//intracellular;GO:0043227//membrane-bounded organelle;GO:0044464//cell part;GO:0009536//plastid;GO:0005623//cell;GO:0044424//intracellular part;GO:0043229//intracellular organelle;GO:0043231//intracellular membrane-bounded organelle;
AT3G46735	0.149956	0.263502	AT3G46735	AT3G46735.1,AT3G46735.2	Known_gene	2	17214279	17215815	3	+	1537	1189		NP_001326772.1|6.7e-53|hypothetical protein AT3G46735 [Arabidopsis thaliana]	GO:0007154//cell communication;GO:0007165//signal transduction;GO:0002376//immune system process;GO:0009987//cellular process;GO:0033554//cellular response to stress;GO:0051716//cellular response to stimulus;GO:0034050//host programmed cell death induced by symbiont;GO:0006950//response to stress;GO:0050789//regulation of biological process;GO:0050896//response to stimulus;GO:0045087//innate immu…
AT5G14105	0.148433	0.00584953	AT5G14105	AT5G14105.1	Known_gene	1	4551864	4553051	5	-	1188	686		NP_568294.1|7.3e-32|hypothetical protein AT5G14105 [Arabidopsis thaliana]	GO:0044425//membrane part;GO:0044424//intracellular part;GO:0043226//organelle;GO:0045271//respiratory chain complex I;GO:0030964//NADH dehydrogenase complex;GO:1990204//oxidoreductase complex;GO:0005743//mitochondrial inner membrane;GO:0044444//cytoplasmic part;GO:0031967//organelle envelope;GO:0032991//macromolecular complex;GO:0031966//mitochondrial membrane;GO:0005737//cytoplasm;GO:0044422//o…
AT3G24535	0.145691	0.190243	AT3G24535	AT3G24535.1	Known_gene	1	8951868	8952761	3	+	894	894		NP_683591.1|1.1e-101|hypothetical protein AT3G24535 [Arabidopsis thaliana]
AT5G54145	0.145485	0.000361609	AT5G54145	AT5G54145.1	Known_gene	1	21972444	21973441	5	+	998	998		NP_680434.1|4.3e-25|hypothetical protein AT5G54145 [Arabidopsis thaliana]
AT1G68945	0.144225	0.0210992	AT1G68945	AT1G68945.1	Known_gene	1	25926849	25927337	1	+	489	489		NP_683484.1|7.7e-20|hypothetical protein AT1G68945 [Arabidopsis thaliana]
AT5G06980	0.143869	0.0715027	AT5G06980	AT5G06980.2,AT5G06980.5,AT5G06980.1,AT5G06980.4,AT5G06980.3	Known_gene	5	2167120	2169437	5	+	2318	1725		NP_001190245.1|1.7e-157|hypothetical protein AT5G06980 [Arabidopsis thaliana]	GO:0019219//regulation of nucleobase-containing compound metabolic process;GO:0010468//regulation of gene expression;GO:0009889//regulation of biosynthetic process;GO:1901360//organic cyclic compound metabolic process;GO:0009058//biosynthetic process;GO:0018130//heterocycle biosynthetic process;GO:0031323//regulation of cellular metabolic process;GO:0031326//regulation of cellular biosynthetic pr…
AT5G09976	0.14347	0.237939	AT5G09976	AT5G09976.1	Known_gene	1	3118939	3120041	5	+	1103	924		NP_001318523.1|9.2e-38|hypothetical protein AT5G09976 [Arabidopsis thaliana]	GO:0006950//response to stress;GO:0050896//response to stimulus;GO:0002376//immune system process;GO:0045087//innate immune response;GO:0006955//immune response;GO:0006952//defense response;
AT1G69750	0.142226	0.000880443	COX19-2	AT1G69750.5,AT1G69750.2,AT1G69750.4,AT1G69750.1,AT1G69750.3	Known_gene	5	26235071	26238542	1	+	3472	2844		AAG51175.1|1.3e-50|hypothetical protein [Arabidopsis thaliana]
AT1G23150	0.14208	1.71e-14	AT1G23150	AT1G23150.1	Known_gene	1	8206549	8207618	1	+	1070	982		NP_173728.1|1.8e-76|hypothetical protein AT1G23150 [Arabidopsis thaliana]
AT1G31835	0.141798	0.0773627	AT1G31835	AT1G31835.1,AT1G31835.2	Known_gene	2	11422636	11423684	1	-	1049	1049		NP_001321071.1|9.0e-36|hypothetical protein AT1G31835 [Arabidopsis thaliana]
AT1G14400	0.141429	6.94e-24	UBC1	AT1G14400.2,AT1G14400.1	Known_gene	2	4926486	4928812	1	-	2327	1642		XP_006417014.1|6.7e-92|hypothetical protein EUTSA_v10008589mg [Eutrema salsugineum]	GO:0044257//cellular protein catabolic process;GO:0019941//modification-dependent protein catabolic process;GO:0034641//cellular nitrogen compound metabolic process;GO:1901564//organonitrogen compound metabolic process;GO:0051603//proteolysis involved in cellular protein catabolic process;GO:0043412//macromolecule modification;GO:0016570//histone modification;GO:0030163//protein catabolic process…
AT2G28430	0.141023	0.0103819	AT2G28430	AT2G28430.1	Known_gene	1	12159548	12160466	2	-	919	525		XP_006295281.1|2.0e-42|hypothetical protein CARUB_v10024368mg, partial [Capsella rubella]	GO:0044424//intracellular part;GO:0009536//plastid;GO:0044464//cell part;GO:0043227//membrane-bounded organelle;GO:0005623//cell;GO:0005622//intracellular;GO:0043226//organelle;GO:0043231//intracellular membrane-bounded organelle;GO:0044444//cytoplasmic part;GO:0043229//intracellular organelle;GO:0005737//cytoplasm;
AT3G29633	0.140509	0.144341	AT3G29633	AT3G29633.1,AT3G29633.2	Known_gene	2	11452509	11453528	3	-	1020	989		OAP06974.1|1.8e-17|hypothetical protein AXX17_AT3G32580 [Arabidopsis thaliana]
AT1G53633	0.140191	0.0173803	AT1G53633	AT1G53633.1	Known_gene	1	20017389	20017932	1	-	544	451		NP_001154421.1|3.4e-54|hypothetical protein AT1G53633 [Arabidopsis thaliana]
AT5G42330	0.138574	0.0790484	AT5G42330	AT5G42330.1	Known_gene	1	16926608	16927580	5	+	973	892		NP_199048.2|5.3e-107|hypothetical protein AT5G42330 [Arabidopsis thaliana]
AT5G65360	0.137875	1.21e-05	AT5G65360	AT5G65360.1	Known_gene	1	26119859	26120581	5	-	723	723		KJB71213.1|3.3e-67|hypothetical protein B456_011G110600 [Gossypium raimondii]	GO:0000785//chromatin;GO:0000786//nucleosome;GO:0043231//intracellular membrane-bounded organelle;GO:0005634//nucleus;GO:0032993//protein-DNA complex;GO:0043226//organelle;GO:0005622//intracellular;GO:0005694//chromosome;GO:0044446//intracellular organelle part;GO:0044815//DNA packaging complex;GO:0005623//cell;GO:0032991//macromolecular complex;GO:0043229//intracellular organelle;GO:0044422//org…
AT2G30410	0.135004	0.0025957	KIS	AT2G30410.2,AT2G30410.1,AT2G30410.3	Known_gene	3	12958116	12960768	2	+	2653	897		XP_006410098.1|1.1e-57|hypothetical protein EUTSA_v10017954mg, partial [Eutrema salsugineum]	GO:0007023//post-chaperonin tubulin folding pathway;GO:0007021//tubulin complex assembly;GO:0034622//cellular macromolecular complex assembly;GO:0070271//protein complex biogenesis;GO:0006461//protein complex assembly;GO:0043623//cellular protein complex assembly;GO:0043933//macromolecular complex subunit organization;GO:0016043//cellular component organization;GO:0022607//cellular component asse…
AT1G67785	0.13355	0.000264543	AT1G67785	AT1G67785.1	Known_gene	1	25415771	25417222	1	-	1452	759		NP_683481.1|5.1e-26|hypothetical protein AT1G67785 [Arabidopsis thaliana]	GO:0044424//intracellular part;GO:0044446//intracellular organelle part;GO:0031090//organelle membrane;GO:0044464//cell part;GO:0043226//organelle;GO:0043229//intracellular organelle;GO:0070469//respiratory chain;GO:0005746//mitochondrial respiratory chain;GO:0005739//mitochondrion;GO:0031975//envelope;GO:0005740//mitochondrial envelope;GO:0005622//intracellular;GO:0044422//organelle part;GO:0019…
AT4G30630	0.132982	0.00337808	AT4G30630	AT4G30630.1,AT4G30630.2	Known_gene	2	14950320	14952446	4	+	2127	1818		NP_001328233.1|3.6e-102|hypothetical protein AT4G30630 [Arabidopsis thaliana]
AT1G16920	0.13297	6.44e-05	RABA1b	AT1G16920.1	Known_gene	1	5787150	5789312	1	-	2163	1155		XP_006305559.1|7.0e-120|hypothetical protein CARUB_v10010133mg, partial [Capsella rubella]	GO:0050896//response to stimulus;GO:0051179//localization;GO:0065007//biological regulation;GO:0008104//protein localization;GO:0009628//response to abiotic stimulus;GO:0045184//establishment of protein localization;GO:0071705//nitrogen compound transport;GO:0006886//intracellular protein transport;GO:0009651//response to salt stress;GO:0006970//response to osmotic stress;GO:0060627//regulation o…
AT5G66000	0.132659	0.120271	AT5G66000	AT5G66000.1	Known_gene	1	26396467	26397515	5	-	1049	937		NP_569024.1|1.8e-110|hypothetical protein AT5G66000 [Arabidopsis thaliana]
AT4G32930	0.132629	0.00285229	AT4G32930	AT4G32930.2,AT4G32930.1	Known_gene	2	15898784	15900289	4	+	1506	702		NP_001190895.1|2.7e-103|hypothetical protein AT4G32930 [Arabidopsis thaliana]
AT1G79510	0.132441	0.0270767	AT1G79510	AT1G79510.1,AT1G79510.2	Known_gene	2	29908013	29909332	1	-	1320	1243		NP_565211.1|1.4e-157|hypothetical protein (DUF2358) [Arabidopsis thaliana]
AT1G80470	0.131497	0.259057	AT1G80470	AT1G80470.1	Known_gene	1	30256065	30258032	1	+	1968	1718		OAP16536.1|6.7e-276|hypothetical protein AXX17_AT1G75320 [Arabidopsis thaliana]
AT5G49170	0.131497	0.240562	AT5G49170	AT5G49170.1	Known_gene	1	19938540	19939797	5	-	1258	1172		NP_199728.1|4.6e-103|hypothetical protein AT5G49170 [Arabidopsis thaliana]
AT2G20820	0.130759	1.02e-10	AT2G20820	AT2G20820.1,AT2G20820.2	Known_gene	2	8964199	8965568	2	+	1370	935		NP_850005.1|1.1e-46|hypothetical protein AT2G20820 [Arabidopsis thaliana]
AT2G34050	0.129198	0.0412941	AT2G34050	AT2G34050.1	Known_gene	1	14382683	14384450	2	-	1768	1159		OAP10106.1|5.7e-138|hypothetical protein AXX17_AT2G30530 [Arabidopsis thaliana]	GO:0071822//protein complex subunit organization;GO:0070071//proton-transporting two-sector ATPase complex assembly;GO:0007005//mitochondrion organization;GO:0033615//mitochondrial proton-transporting ATP synthase complex assembly;GO:0022607//cellular component assembly;GO:0006461//protein complex assembly;GO:0043461//proton-transporting ATP synthase complex assembly;GO:0006996//organelle organiz…
AT5G55000	0.128766	0.00511598	FIP2	AT5G55000.2,AT5G55000.1	Known_gene	2	22318305	22321805	5	+	3501	1266		OAO94913.1|1.0e-182|hypothetical protein AXX17_AT5G54120 [Arabidopsis thaliana]	GO:0070271//protein complex biogenesis;GO:0044237//cellular metabolic process;GO:0071704//organic substance metabolic process;GO:0006461//protein complex assembly;GO:0032446//protein modification by small protein conjugation;GO:0006464//cellular protein modification process;GO:0051259//protein oligomerization;GO:0019538//protein metabolic process;GO:0071840//cellular component organization or bio…
AT5G01460	0.126249	4.68e-06	AT5G01460	AT5G01460.1	Known_gene	1	186654	190661	5	+	4008	2352		XP_006398614.1|9.1e-284|hypothetical protein EUTSA_v10013023mg [Eutrema salsugineum]	GO:0044464//cell part;GO:0031224//intrinsic component of membrane;GO:0071944//cell periphery;GO:0005623//cell;GO:0016020//membrane;GO:0016021//integral component of membrane;GO:0044425//membrane part;GO:0005886//plasma membrane;
AT2G20500	0.122605	0.0352473	AT2G20500	AT2G20500.1	Known_gene	1	8835120	8836044	2	-	925	925		NP_179640.1|1.8e-70|hypothetical protein AT2G20500 [Arabidopsis thaliana]
AT1G13670	0.121536	1.51e-08	AT1G13670	AT1G13670.1	Known_gene	1	4688018	4689265	1	+	1248	1248		NP_172823.1|5.8e-120|hypothetical protein AT1G13670 [Arabidopsis thaliana]
AT2G25720	0.11988	0.0803304	AT2G25720	AT2G25720.1	Known_gene	1	10955430	10956090	2	-	661	661		NP_565606.1|3.3e-58|hypothetical protein AT2G25720 [Arabidopsis thaliana]	GO:0044464//cell part;GO:0043233//organelle lumen;GO:0044422//organelle part;GO:0044446//intracellular organelle part;GO:0031981//nuclear lumen;GO:0070013//intracellular organelle lumen;GO:0043228//non-membrane-bounded organelle;GO:0043231//intracellular membrane-bounded organelle;GO:0044424//intracellular part;GO:0031974//membrane-enclosed lumen;GO:0043227//membrane-bounded organelle;GO:0005634/…
AT5G51390	0.118651	0.0671496	AT5G51390	AT5G51390.1	Known_gene	1	20877967	20878464	5	-	498	498		NP_568758.1|1.1e-56|hypothetical protein AT5G51390 [Arabidopsis thaliana]
AT4G11390	0.118622	0.200596	AT4G11390	AT4G11390.1,AT4G11390.2	Known_gene	2	6927825	6930576	4	+	2752	1839		OAO98107.1|0.0e+00|hypothetical protein AXX17_AT4G12870 [Arabidopsis thaliana]	GO:0007154//cell communication;GO:0065007//biological regulation;GO:0035556//intracellular signal transduction;GO:0050789//regulation of biological process;GO:0050896//response to stimulus;GO:0007165//signal transduction;GO:0023052//signaling;GO:0009987//cellular process;GO:0051716//cellular response to stimulus;GO:0050794//regulation of cellular process;GO:0005623//cell;GO:0044464//cell part;GO:…
AT4G40063	0.117859	0.209814	AT4G40063	AT4G40063.1	Known_gene	1	18575070	18575318	4	+	249	249		NP_001329259.1|1.6e-37|hypothetical protein AT4G40063 [Arabidopsis thaliana]
AT2G04795	0.116487	0.0557119	AT2G04795	AT2G04795.1	Known_gene	1	1682856	1683614	2	+	759	759		NP_565314.1|1.4e-47|hypothetical protein AT2G04795 [Arabidopsis thaliana]	GO:0050896//response to stimulus;GO:0006950//response to stress;GO:0006979//response to oxidative stress;
AT3G06320	0.11477	0.065529	AT3G06320	AT3G06320.1	Known_gene	1	1914506	1915375	3	+	870	504		XP_006299449.1|4.0e-27|hypothetical protein CARUB_v10015614mg [Capsella rubella]	GO:0043603//cellular amide metabolic process;GO:0034645//cellular macromolecule biosynthetic process;GO:0043043//peptide biosynthetic process;GO:1901576//organic substance biosynthetic process;GO:1901566//organonitrogen compound biosynthetic process;GO:0008152//metabolic process;GO:0009059//macromolecule biosynthetic process;GO:0044238//primary metabolic process;GO:0044237//cellular metabolic pro…
AT1G07080	0.113667	5.23e-05	AT1G07080	AT1G07080.1	Known_gene	1	2169977	2172194	1	+	2218	1223		OAP19430.1|2.1e-162|hypothetical protein AXX17_AT1G06710 [Arabidopsis thaliana]	GO:0044464//cell part;GO:0043231//intracellular membrane-bounded organelle;GO:0005773//vacuole;GO:0044424//intracellular part;GO:0043229//intracellular organelle;GO:0043227//membrane-bounded organelle;GO:0044444//cytoplasmic part;GO:0005737//cytoplasm;GO:0043226//organelle;GO:0005622//intracellular;GO:0005623//cell;
AT3G24506	0.113597	0.00629791	AT3G24506	AT3G24506.1	Known_gene	1	8927864	8929376	3	-	1513	1047		NP_566750.1|7.6e-73|hypothetical protein AT3G24506 [Arabidopsis thaliana]	GO:0005622//intracellular;GO:0043226//organelle;GO:0009536//plastid;GO:0005737//cytoplasm;GO:0044444//cytoplasmic part;GO:0043231//intracellular membrane-bounded organelle;GO:0005623//cell;GO:0043227//membrane-bounded organelle;GO:0044424//intracellular part;GO:0043229//intracellular organelle;GO:0044464//cell part;
AT4G11700	0.112882	0.262266	AT4G11700	AT4G11700.1	Known_gene	1	7058086	7058637	4	-	552	552		NP_192907.1|2.3e-100|hypothetical protein (DUF626) [Arabidopsis thaliana]
AT3G50200	0.112149	0.117859	AT3G50200	AT3G50200.1	Known_gene	1	18612266	18613435	3	-	1170	1004		NP_190589.1|6.9e-132|hypothetical protein (DUF247) [Arabidopsis thaliana]	GO:0016020//membrane;GO:0044425//membrane part;GO:0031224//intrinsic component of membrane;GO:0016021//integral component of membrane;
AT5G06830	0.111029	0.0120036	AT5G06830	AT5G06830.1	Known_gene	1	2116509	2119640	5	-	3132	2104		NP_196301.2|5.4e-304|hypothetical protein AT5G06830 [Arabidopsis thaliana]	GO:0051726//regulation of cell cycle;GO:0051174//regulation of phosphorus metabolic process;GO:0080090//regulation of primary metabolic process;GO:0051338//regulation of transferase activity;GO:0019220//regulation of phosphate metabolic process;GO:0043549//regulation of kinase activity;GO:0050790//regulation of catalytic activity;GO:0050789//regulation of biological process;GO:0051171//regulation…
AT1G18560	0.110988	0.0817129	AT1G18560	AT1G18560.1	Known_gene	1	6385186	6388180	1	+	2995	2676		AAF98418.1|0.0e+00|Hypothetical protein [Arabidopsis thaliana]	GO:1903506//regulation of nucleic acid-templated transcription;GO:0019222//regulation of metabolic process;GO:0051171//regulation of nitrogen compound metabolic process;GO:0010468//regulation of gene expression;GO:0065007//biological regulation;GO:0019219//regulation of nucleobase-containing compound metabolic process;GO:0060255//regulation of macromolecule metabolic process;GO:0006357//regulatio…
ATMG01090	0.110585	0.216049	ORF262	ATMG01090.1	Known_gene	1	279463	280251	mitochondria	+	789	789		NP_085562.1|4.5e-142|hypothetical protein ArthMp095 [Arabidopsis thaliana]	GO:0017144//drug metabolic process;GO:0015992//proton transport;GO:0071704//organic substance metabolic process;GO:0044237//cellular metabolic process;GO:0009141//nucleoside triphosphate metabolic process;GO:0034220//ion transmembrane transport;GO:1901135//carbohydrate derivative metabolic process;GO:0009127//purine nucleoside monophosphate biosynthetic process;GO:0015672//monovalent inorganic ca…
AT4G21780	0.10906	0.245732	AT4G21780	AT4G21780.2,AT4G21780.3,AT4G21780.1	Known_gene	3	11566990	11568494	4	+	1505	978		NP_567635.1|2.4e-60|hypothetical protein AT4G21780 [Arabidopsis thaliana]
AT1G21720	0.106953	0.000353529	PBC1	AT1G21720.1	Known_gene	1	7626182	7628290	1	+	2109	1047		XP_006304134.1|8.6e-117|hypothetical protein CARUB_v10010099mg, partial [Capsella rubella]	GO:0044265//cellular macromolecule catabolic process;GO:0044248//cellular catabolic process;GO:0009057//macromolecule catabolic process;GO:0006511//ubiquitin-dependent protein catabolic process;GO:0043632//modification-dependent macromolecule catabolic process;GO:0043170//macromolecule metabolic process;GO:0044267//cellular protein metabolic process;GO:0019538//protein metabolic process;GO:190156…
AT3G28750	0.105502	0.26357	AT3G28750	AT3G28750.1	Known_gene	1	10791499	10792846	3	-	1348	1348		NP_189517.1|4.1e-180|hypothetical protein AT3G28750 [Arabidopsis thaliana]
AT2G28840	0.103708	5.1e-15	XBAT31	AT2G28840.1,AT2G28840.2	Known_gene	2	12378272	12380809	2	+	2538	1976		NP_001118406.1|9.3e-251|hypothetical protein AT2G28840 [Arabidopsis thaliana]	GO:0044238//primary metabolic process;GO:0044267//cellular protein metabolic process;GO:0032446//protein modification by small protein conjugation;GO:0006464//cellular protein modification process;GO:0009987//cellular process;GO:0008152//metabolic process;GO:0036211//protein modification process;GO:0044237//cellular metabolic process;GO:0043412//macromolecule modification;GO:0006807//nitrogen com…
AT1G66590	0.103344	0.128754	COX19-1	AT1G66590.2,AT1G66590.1	Known_gene	2	24840899	24842609	1	+	1711	1041		AAG51175.1|6.0e-70|hypothetical protein [Arabidopsis thaliana]	GO:0009060//aerobic respiration;GO:0006996//organelle organization;GO:0009987//cellular process;GO:0016043//cellular component organization;GO:0065003//macromolecular complex assembly;GO:0045333//cellular respiration;GO:0071840//cellular component organization or biogenesis;GO:0097034//mitochondrial respiratory chain complex IV biogenesis;GO:0044237//cellular metabolic process;GO:0033108//mitocho…
AT4G17310	0.102264	0.0836471	AT4G17310	AT4G17310.15,AT4G17310.2,AT4G17310.6,AT4G17310.17,AT4G17310.1,AT4G17310.14,AT4G17310.5,AT4G17310.13,AT4G17310.9,AT4G17310.4,AT4G17310.8,AT4G17310.12,AT4G17310.3,AT4G17310.7,AT4G17310.10,AT4G17310.16,AT4G17310.11	Known_gene	17	9685170	9687002	4	-	1833	1708		NP_001031653.1|1.2e-39|hypothetical protein AT4G17310 [Arabidopsis thaliana]
AT3G07480	0.102241	1.02e-05	AT3G07480	AT3G07480.1	Known_gene	1	2388703	2389823	3	+	1121	1121		XP_006298547.1|1.1e-85|hypothetical protein CARUB_v10014628mg, partial [Capsella rubella]	GO:0042221//response to chemical;GO:0010033//response to organic substance;GO:0009719//response to endogenous stimulus;GO:0009725//response to hormone;GO:0009735//response to cytokinin;GO:0050896//response to stimulus;GO:0043231//intracellular membrane-bounded organelle;GO:0005623//cell;GO:0009507//chloroplast;GO:0043226//organelle;GO:0009536//plastid;GO:0005737//cytoplasm;GO:0044464//cell part;G…
AT4G10810	0.100887	0.000505277	AT4G10810	AT4G10810.1	Known_gene	1	6645553	6646400	4	-	848	848		NP_192819.1|3.9e-35|hypothetical protein AT4G10810 [Arabidopsis thaliana]
AT2G37610	0.099076	0.264845	AT2G37610	AT2G37610.1	Known_gene	1	15776849	15777673	2	-	825	506		NP_181297.1|1.3e-86|hypothetical protein AT2G37610 [Arabidopsis thaliana]	GO:0009987//cellular process;GO:0007049//cell cycle;GO:0098772//molecular function regulator;GO:0019207//kinase regulator activity;GO:0004860//protein kinase inhibitor activity;GO:0004857//enzyme inhibitor activity;GO:0019210//kinase inhibitor activity;GO:0030234//enzyme regulator activity;GO:0019887//protein kinase regulator activity;
AT2G42395	0.099076	0.201416	AT2G42395	AT2G42395.1	Known_gene	1	17653080	17654069	2	-	990	890		NP_973671.1|7.7e-50|hypothetical protein AT2G42395 [Arabidopsis thaliana]
AT3G49310	0.0946561	0.0064263	AT3G49310	AT3G49310.1	Known_gene	1	18284787	18288118	3	-	3332	1807		XP_006290944.1|3.0e-266|hypothetical protein CARUB_v10017059mg, partial [Capsella rubella]	GO:0043227//membrane-bounded organelle;GO:0016021//integral component of membrane;GO:0005737//cytoplasm;GO:0012505//endomembrane system;GO:0044425//membrane part;GO:0043229//intracellular organelle;GO:0043226//organelle;GO:0044444//cytoplasmic part;GO:0005622//intracellular;GO:0044464//cell part;GO:0005623//cell;GO:0043231//intracellular membrane-bounded organelle;GO:0005794//Golgi apparatus;GO:0…
AT2G05755	0.0941767	0.0564834	AT2G05755	AT2G05755.1	Known_gene	1	2170760	2173943	2	+	3184	1648		OAP09390.1|1.9e-219|hypothetical protein AXX17_AT2G04810 [Arabidopsis thaliana]	GO:0016020//membrane;GO:0031224//intrinsic component of membrane;GO:0016021//integral component of membrane;GO:0044425//membrane part;
AT1G47278	0.0935732	0.0375289	AT1G47278	AT1G47278.2,AT1G47278.3,AT1G47278.1	Known_gene	3	17330819	17332336	1	+	1518	969		NP_001077684.1|1.0e-43|hypothetical protein AT1G47278 [Arabidopsis thaliana]	GO:0044237//cellular metabolic process;GO:0044271//cellular nitrogen compound biosynthetic process;GO:0010467//gene expression;GO:0008152//metabolic process;GO:0044267//cellular protein metabolic process;GO:0043043//peptide biosynthetic process;GO:0006518//peptide metabolic process;GO:0071704//organic substance metabolic process;GO:1901564//organonitrogen compound metabolic process;GO:0019538//pr…
AT3G55690	0.0926782	0.138204	AT3G55690	AT3G55690.1	Known_gene	1	20666887	20668789	3	+	1903	1615		NP_191128.1|1.8e-166|hypothetical protein AT3G55690 [Arabidopsis thaliana]
AT2G01755	0.0923548	0.270454	AT2G01755	AT2G01755.2,AT2G01755.1	Known_gene	2	332188	332808	2	-	621	621		NP_001323453.1|2.4e-98|hypothetical protein AT2G01755 [Arabidopsis thaliana]	GO:0009536//plastid;GO:0005623//cell;GO:0044424//intracellular part;GO:0005622//intracellular;GO:0043226//organelle;GO:0044464//cell part;GO:0044444//cytoplasmic part;GO:0009507//chloroplast;GO:0043231//intracellular membrane-bounded organelle;GO:0043227//membrane-bounded organelle;GO:0005737//cytoplasm;GO:0043229//intracellular organelle;
AT1G34317	0.0909714	0.164312	AT1G34317	AT1G34317.1	Known_gene	1	12516112	12516555	1	+	444	273		NP_001321068.1|2.9e-40|hypothetical protein AT1G34317 [Arabidopsis thaliana]	GO:0044425//membrane part;GO:0016021//integral component of membrane;GO:0031224//intrinsic component of membrane;GO:0016020//membrane;
AT4G24026	0.0900526	0.132138	AT4G24026	AT4G24026.1	Known_gene	1	12486343	12486855	4	+	513	513		NP_194134.1|1.3e-49|hypothetical protein AT4G24030 [Arabidopsis thaliana]
AT2G39435	0.0880498	0.102244	TRM18	AT2G39435.6,AT2G39435.1,AT2G39435.4,AT2G39435.5,AT2G39435.2,AT2G39435.3	Known_gene	6	16464414	16467033	2	-	2620	1935		AAC27835.1|4.1e-274|hypothetical protein [Arabidopsis thaliana]	GO:0005576//extracellular region;GO:0048046//apoplast;GO:0003824//catalytic activity;GO:0016740//transferase activity;
AT5G59970	0.0878242	0.014463	AT5G59970	AT5G59970.1,AT5G59970.2	Known_gene	2	24145831	24146729	5	-	899	899		XP_006292004.1|1.2e-50|hypothetical protein CARUB_v10018191mg [Capsella rubella]	GO:0016043//cellular component organization;GO:0022607//cellular component assembly;GO:0071840//cellular component organization or biogenesis;GO:0065003//macromolecular complex assembly;GO:0006323//DNA packaging;GO:0044085//cellular component biogenesis;GO:0006334//nucleosome assembly;GO:0006333//chromatin assembly or disassembly;GO:0071824//protein-DNA complex subunit organization;GO:0043933//ma…
AT1G80245	0.0868161	0.0897799	AT1G80245	AT1G80245.4,AT1G80245.3,AT1G80245.1,AT1G80245.2,AT1G80245.5,AT1G80245.7,AT1G80245.6	Known_gene	7	30174101	30175553	1	+	1453	1286		AAD55478.1|1.8e-50|Hypothetical protein, partial [Arabidopsis thaliana]	GO:0007051//spindle organization;GO:0016043//cellular component organization;GO:0090307//mitotic spindle assembly;GO:0022414//reproductive process;GO:0006996//organelle organization;GO:0000280//nuclear division;GO:0007020//microtubule nucleation;GO:1903047//mitotic cell cycle process;GO:0048285//organelle fission;GO:0044085//cellular component biogenesis;GO:0065003//macromolecular complex assembl…
AT1G01730	0.0846087	0.0156807	AT1G01730	AT1G01730.1	Known_gene	1	270797	272189	1	+	1393	1197		NP_563634.1|7.8e-114|hypothetical protein AT1G01730 [Arabidopsis thaliana]
AT5G38747	0.0839691	0.231494	AT5G38747	AT5G38747.1	Known_gene	1	15518329	15521281	5	+	2953	853		NP_001332557.1|1.9e-82|hypothetical protein AT5G38747, partial [Arabidopsis thaliana]
AT3G53235	0.0823534	0.225935	AT3G53235	AT3G53235.1	Known_gene	1	19733838	19734695	3	-	858	345		NP_680126.1|4.3e-57|hypothetical protein AT3G53235 [Arabidopsis thaliana]
AT4G30750	0.082125	0.00576783	AT4G30750	AT4G30750.1	Known_gene	1	14980853	14982404	4	-	1552	1337		NP_567852.1|1.9e-121|hypothetical protein AT4G30750 [Arabidopsis thaliana]
AT5G32470	0.0798882	0.0357866	AT5G32470	AT5G32470.1	Known_gene	1	12084897	12088706	5	-	3810	2422		BAF00660.1|0.0e+00|hypothetical protein, partial [Arabidopsis thaliana]	GO:1901566//organonitrogen compound biosynthetic process;GO:0009987//cellular process;GO:0009058//biosynthetic process;GO:0042364//water-soluble vitamin biosynthetic process;GO:0044249//cellular biosynthetic process;GO:0006767//water-soluble vitamin metabolic process;GO:0044237//cellular metabolic process;GO:0006766//vitamin metabolic process;GO:0072528//pyrimidine-containing compound biosyntheti…
AT5G61360	0.0793292	0.172846	AT5G61360	AT5G61360.1	Known_gene	1	24670792	24671868	5	+	1077	963		NP_200944.2|2.0e-112|hypothetical protein AT5G61360 [Arabidopsis thaliana]
AT1G13245	0.0785972	0.0188965	RTFL17	AT1G13245.1	Known_gene	1	4525414	4526204	1	-	791	791		EFH68993.1|3.4e-17|hypothetical protein ARALYDRAFT_888682 [Arabidopsis lyrata subsp. lyrata]	GO:0048856//anatomical structure development;GO:0032501//multicellular organismal process;GO:0032502//developmental process;GO:0048367//shoot system development;GO:0048731//system development;GO:0007275//multicellular organism development;
AT5G62330	0.0781882	0.242821	AT5G62330	AT5G62330.1	Known_gene	1	25031563	25032276	5	+	714	623		NP_201039.1|1.5e-97|hypothetical protein AT5G62330 [Arabidopsis thaliana]	GO:0004857//enzyme inhibitor activity;GO:0030234//enzyme regulator activity;GO:0098772//molecular function regulator;
AT1G01440	0.0750156	0.0103217	AT1G01440	AT1G01440.1	Known_gene	1	159628	162953	1	-	3326	2830		NP_171651.1|0.0e+00|hypothetical protein (DUF3133) [Arabidopsis thaliana]
AT3G08890	0.0720031	0.0969356	AT3G08890	AT3G08890.2,AT3G08890.1	Known_gene	2	2706534	2708747	3	+	2214	1068		NP_566336.1|4.8e-92|hypothetical protein (Protein of unknown function, DUF538) [Arabidopsis thaliana]
AT4G27380	0.0698876	0.0441074	AT4G27380	AT4G27380.1	Known_gene	1	13701244	13703165	4	+	1922	779		NP_567771.1|3.3e-73|hypothetical protein AT4G27380 [Arabidopsis thaliana]
AT1G58120	0.0683124	0.0640484	AT1G58120	AT1G58120.1	Known_gene	1	21520401	21522457	1	+	2057	2057		NP_176109.2|5.8e-234|hypothetical protein AT1G58120 [Arabidopsis thaliana]
AT3G52230	0.0681873	0.0108692	AT3G52230	AT3G52230.1	Known_gene	1	19371135	19372687	3	+	1553	918		NP_566963.1|6.4e-76|hypothetical protein AT3G52230 [Arabidopsis thaliana]	GO:0031976//plastid thylakoid;GO:0005737//cytoplasm;GO:0043226//organelle;GO:0044436//thylakoid part;GO:0044422//organelle part;GO:0009527//plastid outer membrane;GO:0005623//cell;GO:0044435//plastid part;GO:0031984//organelle subcompartment;GO:0044464//cell part;GO:0009707//chloroplast outer membrane;GO:0009579//thylakoid;GO:0009536//plastid;GO:0044446//intracellular organelle part;GO:0005622//i…
AT2G47200	0.0649015	0.212214	AT2G47200	AT2G47200.1	Known_gene	1	19377575	19378331	2	-	757	757		NP_182242.1|4.5e-43|hypothetical protein AT2G47200 [Arabidopsis thaliana]
AT1G07901	0.0614617	0.240874	AT1G07901	AT1G07901.1	Known_gene	1	2443971	2444123	1	-	153	153		NP_001117245.1|1.9e-20|hypothetical protein AT1G07901 [Arabidopsis thaliana]
AT4G20150	0.0590765	0.0130201	AT4G20150	AT4G20150.1	Known_gene	1	10887934	10889614	4	-	1681	955		XP_006284655.1|2.7e-40|hypothetical protein CARUB_v10005912mg [Capsella rubella]	GO:0070469//respiratory chain;GO:0005740//mitochondrial envelope;GO:0043234//protein complex;GO:0030964//NADH dehydrogenase complex;GO:0098588//bounding membrane of organelle;GO:0045271//respiratory chain complex I;GO:0043227//membrane-bounded organelle;GO:0098803//respiratory chain complex;GO:1902494//catalytic complex;GO:0044444//cytoplasmic part;GO:0098798//mitochondrial protein complex;GO:000…
AT3G05935	0.0567335	0.135416	AT3G05935	AT3G05935.2,AT3G05935.1,AT3G05935.4,AT3G05935.3,AT3G05935.5	Known_gene	5	1770911	1772834	3	-	1924	932		NP_001325573.1|1.2e-92|hypothetical protein AT3G05935 [Arabidopsis thaliana]
AT2G07665	0.0565927	0.273577	AT2G07665	AT2G07665.1	Known_gene	1	109568	110050	mitochondria	-	483	380		NP_001324320.1|1.6e-09|hypothetical protein AT2G07665 [Arabidopsis thaliana]
AT4G29905	0.0551924	1.8e-08	AT4G29905	AT4G29905.1	Known_gene	1	14626921	14627631	4	-	711	711		NP_680750.1|1.5e-35|hypothetical protein AT4G29905 [Arabidopsis thaliana]
AT1G71430	0.0550458	0.152958	AT1G71430	AT1G71430.1	Known_gene	1	26920440	26921152	1	+	713	713		NP_565016.1|1.4e-78|hypothetical protein AT1G71430 [Arabidopsis thaliana]
AT1G21528	0.0548762	0.274003	AT1G21528	AT1G21528.1	Known_gene	1	7542615	7543077	1	-	463	463		OAP16692.1|4.2e-31|hypothetical protein AXX17_AT1G22600 [Arabidopsis thaliana]
AT5G20500	0.0534555	0.0299047	AT5G20500	AT5G20500.1	Known_gene	1	6938417	6939848	5	+	1432	826		XP_006286381.1|4.5e-68|hypothetical protein CARUB_v10001841mg [Capsella rubella]	GO:0050794//regulation of cellular process;GO:0042592//homeostatic process;GO:0019725//cellular homeostasis;GO:0009987//cellular process;GO:0065007//biological regulation;GO:0045454//cell redox homeostasis;GO:0065008//regulation of biological quality;GO:0050789//regulation of biological process;GO:0043226//organelle;GO:0005783//endoplasmic reticulum;GO:0043227//membrane-bounded organelle;GO:00057…
AT2G41780	0.0526831	0.0907548	AT2G41780	AT2G41780.2,AT2G41780.1	Known_gene	2	17427922	17428812	2	+	891	891		NP_181709.1|3.2e-63|hypothetical protein AT2G41780 [Arabidopsis thaliana]
AT1G71910	0.0523595	0.238326	AT1G71910	AT1G71910.2,AT1G71910.1	Known_gene	2	27064932	27066109	1	+	1178	1178		NP_177336.1|7.5e-93|hypothetical protein AT1G71910 [Arabidopsis thaliana]
AT4G39235	0.0516857	0.23776	AT4G39235	AT4G39235.2,AT4G39235.1	Known_gene	2	18268031	18269212	4	+	1182	562		NP_568055.1|1.1e-40|hypothetical protein AT4G39235 [Arabidopsis thaliana]
AT3G60770	0.0498449	0.000849857	AT3G60770	AT3G60770.1	Known_gene	1	22460189	22461779	3	-	1591	915		XP_006291854.1|9.9e-85|hypothetical protein CARUB_v10018030mg [Capsella rubella]	GO:1901576//organic substance biosynthetic process;GO:0044238//primary metabolic process;GO:0008152//metabolic process;GO:0006807//nitrogen compound metabolic process;GO:0043604//amide biosynthetic process;GO:0043603//cellular amide metabolic process;GO:0009058//biosynthetic process;GO:0044249//cellular biosynthetic process;GO:0009059//macromolecule biosynthetic process;GO:0010467//gene expressio…
AT1G24996	0.0497451	0.0864538	AT1G24996	AT1G24996.1	Known_gene	1	8828276	8829166	1	-	891	450		NP_173882.1|5.4e-84|hypothetical protein AT1G24996 [Arabidopsis thaliana]
AT4G01090	0.0496947	0.0624807	AT4G01090	AT4G01090.1	Known_gene	1	470506	473879	4	-	3374	2991		NP_192018.1|0.0e+00|hypothetical protein (DUF3133) [Arabidopsis thaliana]
AT4G38980	0.0496635	0.160199	AT4G38980	AT4G38980.1	Known_gene	1	18166538	18168241	4	-	1704	1334		NP_195609.1|1.8e-151|hypothetical protein AT4G38980 [Arabidopsis thaliana]
AT1G23950	0.0480951	0.0744869	AT1G23950	AT1G23950.4,AT1G23950.3,AT1G23950.5,AT1G23950.1,AT1G23950.2	Known_gene	5	8469533	8471417	1	-	1885	1454		NP_001031085.2|4.5e-149|hypothetical protein (DUF626) [Arabidopsis thaliana]
AT5G06590	0.0475457	0.240917	AT5G06590	AT5G06590.2,AT5G06590.1	Known_gene	2	2016566	2018968	5	+	2403	1292		NP_001330149.1|1.8e-165|hypothetical protein AT5G06590 [Arabidopsis thaliana]
AT2G20720	0.0466086	0.264564	AT2G20720	AT2G20720.1	Known_gene	1	8927822	8930120	2	-	2299	2221		OAP09347.1|2.0e-280|hypothetical protein AXX17_AT2G16100 [Arabidopsis thaliana]
AT5G39785	0.0443805	0.192658	AT5G39785	AT5G39785.4,AT5G39785.1,AT5G39785.3,AT5G39785.2,AT5G39785.5	Known_gene	5	15928765	15932347	5	+	3583	2301		NP_001331219.1|0.0e+00|hypothetical protein (DUF1666) [Arabidopsis thaliana]	GO:0043043//peptide biosynthetic process;GO:0071840//cellular component organization or biogenesis;GO:1901576//organic substance biosynthetic process;GO:1901564//organonitrogen compound metabolic process;GO:0034645//cellular macromolecule biosynthetic process;GO:0042254//ribosome biogenesis;GO:0009987//cellular process;GO:0043170//macromolecule metabolic process;GO:0006412//translation;GO:0010467…
AT3G21160	0.0440838	0.105374	MNS2	AT3G21160.1,AT3G21160.2	Known_gene	2	7413776	7418484	3	-	4709	2316		KFK39421.1|2.6e-275|hypothetical protein AALP_AA3G242700 [Arabis alpina]	GO:0043413//macromolecule glycosylation;GO:0044267//cellular protein metabolic process;GO:0009100//glycoprotein metabolic process;GO:0044237//cellular metabolic process;GO:0006807//nitrogen compound metabolic process;GO:0009101//glycoprotein biosynthetic process;GO:0036211//protein modification process;GO:0008152//metabolic process;GO:1901566//organonitrogen compound biosynthetic process;GO:00431…
AT2G07798	0.042981	0.277769	AT2G07798	AT2G07798.1	Known_gene	1	3357619	3361102	2	+	3484	1480		NP_001154503.2|9.8e-175|hypothetical protein AT2G07798 [Arabidopsis thaliana]	GO:0005739//mitochondrion;GO:0044464//cell part;GO:0044444//cytoplasmic part;GO:0043229//intracellular organelle;GO:0005622//intracellular;GO:0044424//intracellular part;GO:0043227//membrane-bounded organelle;GO:0005623//cell;GO:0043231//intracellular membrane-bounded organelle;GO:0043226//organelle;GO:0005737//cytoplasm;
AT5G42990	0.0420639	0.0962885	UBC18	AT5G42990.1	Known_gene	1	17243987	17245988	5	-	2002	789		XP_006403315.1|4.2e-92|hypothetical protein EUTSA_v10003273mg [Eutrema salsugineum]	GO:0044257//cellular protein catabolic process;GO:0044260//cellular macromolecule metabolic process;GO:0032446//protein modification by small protein conjugation;GO:0044248//cellular catabolic process;GO:1901565//organonitrogen compound catabolic process;GO:0019538//protein metabolic process;GO:0030163//protein catabolic process;GO:0009057//macromolecule catabolic process;GO:0043632//modification…
AT3G59150	0.0405238	0.199965	AT3G59150	AT3G59150.1	Known_gene	1	21872831	21874422	3	+	1592	1428		OAP02344.1|3.1e-274|hypothetical protein AXX17_AT3G53650 [Arabidopsis thaliana]
AT5G27860	0.0393982	0.0574895	AT5G27860	AT5G27860.2,AT5G27860.1	Known_gene	2	9874718	9876500	5	-	1783	942		NP_198138.2|1.0e-76|hypothetical protein AT5G27860 [Arabidopsis thaliana]
AT5G47830	0.0392184	0.195161	AT5G47830	AT5G47830.2,AT5G47830.1	Known_gene	2	19372821	19374693	5	-	1873	1127		NP_199594.3|1.1e-64|hypothetical protein AT5G47830 [Arabidopsis thaliana]
AT3G61110	0.0386714	0.0325357	RS27A	AT3G61110.1	Known_gene	1	22611521	22612905	3	+	1385	723		XP_006292074.1|5.9e-48|hypothetical protein CARUB_v10018269mg, partial [Capsella rubella]	GO:0022613//ribonucleoprotein complex biogenesis;GO:0022618//ribonucleoprotein complex assembly;GO:0044271//cellular nitrogen compound biosynthetic process;GO:0034641//cellular nitrogen compound metabolic process;GO:0070925//organelle assembly;GO:1901566//organonitrogen compound biosynthetic process;GO:0034622//cellular macromolecular complex assembly;GO:0009059//macromolecule biosynthetic proces…
AT2G15830	0.0382142	0.131733	AT2G15830	AT2G15830.1	Known_gene	1	6893949	6894685	2	+	737	737		NP_179185.1|5.2e-28|hypothetical protein AT2G15830 [Arabidopsis thaliana]
AT3G17655	0.0380803	0.283043	AT3G17655	AT3G17655.1	Known_gene	1	6034122	6035497	3	-	1376	817		NP_001325745.1|9.7e-108|hypothetical protein AT3G17655 [Arabidopsis thaliana]	GO:0051179//localization;GO:0006810//transport;GO:0055085//transmembrane transport;GO:0051234//establishment of localization;GO:0016020//membrane;GO:0044464//cell part;GO:0005623//cell;GO:0005886//plasma membrane;GO:0044425//membrane part;GO:0031224//intrinsic component of membrane;GO:0016021//integral component of membrane;GO:0071944//cell periphery;GO:0022857//transmembrane transporter activity…
AT3G25870	0.0380278	0.223252	AT3G25870	AT3G25870.1	Known_gene	1	9463305	9464676	3	-	1372	1372		NP_566782.1|2.5e-92|hypothetical protein AT3G25870 [Arabidopsis thaliana]
AT1G49170	0.033981	0.230499	AT1G49170	AT1G49170.1	Known_gene	1	18183184	18184583	1	-	1400	907		NP_175343.2|2.1e-58|hypothetical protein AT1G49170 [Arabidopsis thaliana]	GO:0016740//transferase activity;GO:0016301//kinase activity;GO:0016772//transferase activity, transferring phosphorus-containing groups;GO:0003824//catalytic activity;
AT3G14060	0.0336583	0.185195	AT3G14060	AT3G14060.1	Known_gene	1	4656782	4657723	3	-	942	942		NP_566472.1|3.8e-63|hypothetical protein AT3G14060 [Arabidopsis thaliana]	GO:0044464//cell part;GO:0005622//intracellular;GO:0030312//external encapsulating structure;GO:0071944//cell periphery;GO:0005623//cell;GO:0044424//intracellular part;GO:0005618//cell wall;GO:0005737//cytoplasm;
AT5G23490	0.0323033	0.181093	AT5G23490	AT5G23490.2,AT5G23490.4,AT5G23490.3,AT5G23490.1	Known_gene	4	7919377	7926738	5	+	7362	3111		NP_001331461.1|0.0e+00|hypothetical protein AT5G23490 [Arabidopsis thaliana]
AT4G30730	0.0293237	0.289696	AT4G30730	AT4G30730.2,AT4G30730.1	Known_gene	2	14976418	14976940	4	-	523	416		NP_194802.1|1.7e-55|hypothetical protein AT4G30730 [Arabidopsis thaliana]
AT3G55420	0.0285754	0.212689	AT3G55420	AT3G55420.1	Known_gene	1	20547661	20548879	3	+	1219	1219		NP_191102.1|7.2e-115|hypothetical protein AT3G55420 [Arabidopsis thaliana]
AT3G19663	0.0285634	0.281006	AT3G19663	AT3G19663.1	Known_gene	1	6826664	6827153	3	+	490	490		EFH61581.1|5.4e-29|hypothetical protein ARALYDRAFT_898353 [Arabidopsis lyrata subsp. lyrata]
AT3G03560	0.0252904	0.195479	AT3G03560	AT3G03560.1	Known_gene	1	852889	856643	3	-	3755	1987		NP_187006.2|3.2e-298|hypothetical protein AT3G03560 [Arabidopsis thaliana]	GO:0044464//cell part;GO:0005886//plasma membrane;GO:0071944//cell periphery;GO:0005623//cell;GO:0016020//membrane;
AT3G02190	0.0234599	0.227066	AT3G02190	AT3G02190.1	Known_gene	1	405756	406487	3	-	732	550		XP_006298912.1|2.3e-28|hypothetical protein CARUB_v10015033mg, partial [Capsella rubella]	GO:0044249//cellular biosynthetic process;GO:0043043//peptide biosynthetic process;GO:0034645//cellular macromolecule biosynthetic process;GO:0043170//macromolecule metabolic process;GO:0071704//organic substance metabolic process;GO:0044238//primary metabolic process;GO:1901576//organic substance biosynthetic process;GO:0043604//amide biosynthetic process;GO:0009059//macromolecule biosynthetic p…
AT2G36170	0.0220928	0.129615	AT2G36170	AT2G36170.1	Known_gene	1	15172061	15173340	2	+	1280	773		XP_006292019.1|1.3e-66|hypothetical protein CARUB_v10018208mg [Capsella rubella]	GO:0043603//cellular amide metabolic process;GO:0009058//biosynthetic process;GO:0006464//cellular protein modification process;GO:0043604//amide biosynthetic process;GO:0044237//cellular metabolic process;GO:0008152//metabolic process;GO:1901564//organonitrogen compound metabolic process;GO:0044271//cellular nitrogen compound biosynthetic process;GO:0043412//macromolecule modification;GO:0070647…
AT3G24630	0.0212334	0.283408	TRM34	AT3G24630.2,AT3G24630.1	Known_gene	2	8987835	8990889	3	+	3055	2713		NP_189106.1|0.0e+00|hypothetical protein AT3G24630 [Arabidopsis thaliana]
AT3G53730	0.0203178	0.1861	AT3G53730	AT3G53730.1	Known_gene	1	19912385	19913515	3	-	1131	1131		XP_007132135.1|1.0e-51|hypothetical protein PHAVU_011G069500g, partial [Phaseolus vulgaris]	GO:0034728//nucleosome organization;GO:0016043//cellular component organization;GO:0006323//DNA packaging;GO:0046483//heterocycle metabolic process;GO:0034622//cellular macromolecular complex assembly;GO:0097659//nucleic acid-templated transcription;GO:0008152//metabolic process;GO:0071824//protein-DNA complex subunit organization;GO:0006334//nucleosome assembly;GO:0043933//macromolecular complex…
AT5G02640	0.0198722	0.26327	AT5G02640	AT5G02640.1	Known_gene	1	594123	595056	5	-	934	934		NP_195884.1|2.3e-84|hypothetical protein AT5G02640 [Arabidopsis thaliana]
AT5G53940	0.01962	0.254101	AT5G53940	AT5G53940.1	Known_gene	1	21896987	21898631	5	-	1645	609		XP_006281269.1|2.9e-72|hypothetical protein CARUB_v10027317mg, partial [Capsella rubella]	GO:0043167//ion binding;GO:0046872//metal ion binding;GO:0005488//binding;GO:0043169//cation binding;
ATMG00660	0.0192634	0.283977	ORF149	ATMG00660.1	Known_gene	1	190104	190553	mitochondria	-	450	450		NP_085526.1|4.3e-81|hypothetical protein ArthMp059 [Arabidopsis thaliana]	GO:0044464//cell part;GO:0043229//intracellular organelle;GO:0043231//intracellular membrane-bounded organelle;GO:0044444//cytoplasmic part;GO:0005737//cytoplasm;GO:0005623//cell;GO:0044424//intracellular part;GO:0005739//mitochondrion;GO:0005622//intracellular;GO:0043226//organelle;GO:0043227//membrane-bounded organelle;
AT1G15400	0.0190613	0.132331	AT1G15400	AT1G15400.1,AT1G15400.2,AT1G15400.3	Known_gene	3	5295756	5297075	1	-	1320	1022		NP_001077541.1|1.4e-75|hypothetical protein AT1G15400 [Arabidopsis thaliana]	GO:0005623//cell;GO:0044464//cell part;GO:0016020//membrane;GO:0005886//plasma membrane;GO:0071944//cell periphery;
AT2G21195	0.0188288	0.254647	AT2G21195	AT2G21195.2,AT2G21195.4,AT2G21195.1,AT2G21195.3	Known_gene	4	9083144	9083909	2	+	766	697		NP_001031383.1|4.2e-51|hypothetical protein AT2G21195 [Arabidopsis thaliana]	GO:0006979//response to oxidative stress;GO:0006950//response to stress;GO:0050896//response to stimulus;
AT2G01260	0.016419	0.219719	AT2G01260	AT2G01260.1,AT2G01260.3,AT2G01260.2	Known_gene	3	135223	137916	2	-	2694	2160		NP_001318174.1|1.2e-141|hypothetical protein (DUF789) [Arabidopsis thaliana]
AT2G45403	0.0161265	0.300171	AT2G45403	AT2G45403.1	Known_gene	1	18709301	18710153	2	+	853	701		NP_850434.1|4.3e-80|hypothetical protein AT2G45403 [Arabidopsis thaliana]
AT2G39870	0.0159869	0.212014	AT2G39870	AT2G39870.1	Known_gene	1	16643381	16645866	2	+	2486	2225		NP_565916.1|3.7e-186|hypothetical protein AT2G39870 [Arabidopsis thaliana]
AT4G33820	0.0133256	0.29593	AT4G33820	AT4G33820.1	Known_gene	1	16217004	16219525	4	-	2522	1729		OAP01046.1|0.0e+00|hypothetical protein AXX17_AT4G38660 [Arabidopsis thaliana]	GO:0071704//organic substance metabolic process;GO:0044238//primary metabolic process;GO:0005975//carbohydrate metabolic process;GO:0008152//metabolic process;GO:0016787//hydrolase activity;GO:0016798//hydrolase activity, acting on glycosyl bonds;GO:0003824//catalytic activity;GO:0004553//hydrolase activity, hydrolyzing O-glycosyl compounds;
AT1G49980	0.0126988	0.262162	AT1G49980	AT1G49980.6,AT1G49980.3,AT1G49980.5,AT1G49980.2,AT1G49980.9,AT1G49980.7,AT1G49980.4,AT1G49980.8,AT1G49980.1	Known_gene	9	18507922	18513340	1	+	5419	3178		KFK35959.1|0.0e+00|hypothetical protein AALP_AA4G060100 [Arabis alpina]	GO:1901576//organic substance biosynthetic process;GO:0050896//response to stimulus;GO:0044238//primary metabolic process;GO:0033554//cellular response to stress;GO:0009987//cellular process;GO:0008152//metabolic process;GO:0006139//nucleobase-containing compound metabolic process;GO:0006725//cellular aromatic compound metabolic process;GO:0044249//cellular biosynthetic process;GO:0006974//cellul…
AT2G43340	0.0121615	0.26192	AT2G43340	AT2G43340.1	Known_gene	1	18007629	18008665	2	+	1037	959		NP_850394.1|5.5e-102|hypothetical protein (DUF1685) [Arabidopsis thaliana]
AT5G26731	0.0108905	0.277485	AT5G26731	AT5G26731.1	Known_gene	1	9295341	9296380	5	+	1040	1040		NP_568485.1|2.2e-48|hypothetical protein AT5G26731 [Arabidopsis thaliana]
AT1G48770	0.0106347	0.278422	AT1G48770	AT1G48770.1,AT1G48770.2,AT1G48770.3	Known_gene	3	18040129	18041447	1	+	1319	1062		NP_175309.1|1.5e-97|hypothetical protein (DUF1639) [Arabidopsis thaliana]
AT3G52590	0.00982597	0.1664	UBQ1	AT3G52590.1	Known_gene	1	19505379	19506932	3	+	1554	927		XP_006292019.1|3.5e-69|hypothetical protein CARUB_v10018208mg [Capsella rubella]	GO:0043604//amide biosynthetic process;GO:1901576//organic substance biosynthetic process;GO:0009058//biosynthetic process;GO:0044260//cellular macromolecule metabolic process;GO:1901564//organonitrogen compound metabolic process;GO:0044237//cellular metabolic process;GO:0009059//macromolecule biosynthetic process;GO:0009987//cellular process;GO:1901566//organonitrogen compound biosynthetic proce…
AT4G24330	0.00974588	0.209221	AT4G24330	AT4G24330.1	Known_gene	1	12603512	12606417	4	-	2906	1961		NP_194164.1|2.3e-264|hypothetical protein (DUF1682) [Arabidopsis thaliana]	GO:0043231//intracellular membrane-bounded organelle;GO:0012505//endomembrane system;GO:0043226//organelle;GO:0044464//cell part;GO:0005737//cytoplasm;GO:0005622//intracellular;GO:0005623//cell;GO:0043229//intracellular organelle;GO:0044444//cytoplasmic part;GO:0043227//membrane-bounded organelle;GO:0005794//Golgi apparatus;GO:0044424//intracellular part;GO:0005783//endoplasmic reticulum;GO:00055…
AT1G08880	0.00871498	0.250712	H2AXA	AT1G08880.1	Known_gene	1	2846894	2848100	1	-	1207	1103		XP_006417635.1|8.0e-73|hypothetical protein EUTSA_v10008780mg [Eutrema salsugineum]	GO:0065007//biological regulation;GO:0031327//negative regulation of cellular biosynthetic process;GO:0080090//regulation of primary metabolic process;GO:0050789//regulation of biological process;GO:0016458//gene silencing;GO:0045892//negative regulation of transcription, DNA-templated;GO:0040029//regulation of gene expression, epigenetic;GO:0019219//regulation of nucleobase-containing compound m…
AT5G48340	0.00774006	0.281936	AT5G48340	AT5G48340.4,AT5G48340.3,AT5G48340.2,AT5G48340.1	Known_gene	4	19590309	19593075	5	+	2767	2359		NP_001190490.1|1.6e-287|hypothetical protein AT5G48340 [Arabidopsis thaliana]
AT2G29510	0.00728837	0.262031	AT2G29510	AT2G29510.1	Known_gene	1	12634437	12638043	2	+	3607	3110		NP_180512.1|0.0e+00|hypothetical protein (DUF3527) [Arabidopsis thaliana]	GO:0005911//cell-cell junction;GO:0009506//plasmodesma;GO:0055044//symplast;GO:0030054//cell junction;
AT5G49645	0.00706185	0.297422	AT5G49645	AT5G49645.1	Known_gene	1	20151163	20151882	5	-	720	706		NP_199775.1|1.8e-33|hypothetical protein AT5G49640 [Arabidopsis thaliana]
AT5G45850	0.00596661	0.300171	AT5G45850	AT5G45850.1	Known_gene	1	18599746	18601661	5	-	1916	1816		NP_199397.2|4.6e-243|hypothetical protein (DUF688) [Arabidopsis thaliana]
AT5G17847	0.00596661	0.300171	AT5G17847	AT5G17847.1	Known_gene	1	5898659	5898787	5	+	129	129		NP_001119243.1|1.6e-17|hypothetical protein AT5G17847 [Arabidopsis thaliana]
AT1G36756	0.00596661	0.300171	AT1G36756	AT1G36756.1	Known_gene	1	4852308	5094693	2	+	242386	384		NP_174878.1|1.8e-67|hypothetical protein AT1G36756 [Arabidopsis thaliana]
ATMG00240	0.00596661	0.300171	ORF111A	ATMG00240.1	Known_gene	1	68918	69253	mitochondria	-	336	336		OAO89203.1|2.1e-56|hypothetical protein AXX17_ATUG02590 (mitochondrion) [Arabidopsis thaliana]	GO:0043231//intracellular membrane-bounded organelle;GO:0044444//cytoplasmic part;GO:0044464//cell part;GO:0005737//cytoplasm;GO:0005622//intracellular;GO:0044424//intracellular part;GO:0043229//intracellular organelle;GO:0005739//mitochondrion;GO:0043226//organelle;GO:0043227//membrane-bounded organelle;GO:0005623//cell;
AT2G07827	0.00596661	0.300171	AT2G07827	AT2G07827.1,AT2G07827.2	Known_gene	2	3475076	3476845	2	+	1770	536		NP_001154506.1|5.6e-96|hypothetical protein AT2G07827 [Arabidopsis thaliana]
AT1G21500	0.00596661	0.300171	AT1G21500	AT1G21500.1	Known_gene	1	7529705	7531108	1	-	1404	877		NP_564142.1|4.0e-59|hypothetical protein AT1G21500 [Arabidopsis thaliana]	GO:0005737//cytoplasm;GO:0044446//intracellular organelle part;GO:0005623//cell;GO:0043229//intracellular organelle;GO:0044424//intracellular part;GO:0044422//organelle part;GO:0031984//organelle subcompartment;GO:0044435//plastid part;GO:0009507//chloroplast;GO:0043227//membrane-bounded organelle;GO:0031976//plastid thylakoid;GO:0005622//intracellular;GO:0044444//cytoplasmic part;GO:0009536//pla…
AT2G07613	0.00596661	0.300171	AT2G07613	AT2G07613.1	Known_gene	1	3261009	3261453	2	+	445	264		NP_001325197.1|1.0e-42|hypothetical protein AT2G07613 [Arabidopsis thaliana]	GO:0044464//cell part;GO:0005622//intracellular;GO:0005623//cell;GO:0044444//cytoplasmic part;GO:0043227//membrane-bounded organelle;GO:0005739//mitochondrion;GO:0043226//organelle;GO:0044424//intracellular part;GO:0043231//intracellular membrane-bounded organelle;GO:0005737//cytoplasm;GO:0043229//intracellular organelle;
AT2G07779	0.00596661	0.299825	AT2G07779	AT2G07779.1	Known_gene	1	3254364	3255815	2	-	1452	1452		OAO89135.1|1.8e-80|hypothetical protein AXX17_ATUG03930 (mitochondrion) [Arabidopsis thaliana]
ATMG01250	0.00596661	0.300171	ORF102	ATMG01250.1	Known_gene	1	310514	310882	mitochondria	+	369	369		NP_085577.1|2.0e-68|hypothetical protein ArthMp102 [Arabidopsis thaliana]	GO:0043227//membrane-bounded organelle;GO:0044424//intracellular part;GO:0044464//cell part;GO:0005623//cell;GO:0005737//cytoplasm;GO:0043231//intracellular membrane-bounded organelle;GO:0044444//cytoplasmic part;GO:0005739//mitochondrion;GO:0043226//organelle;GO:0005622//intracellular;GO:0043229//intracellular organelle;
ATMG00550	0.00596661	0.300171	ORF160	ATMG00550.1	Known_gene	1	151265	151747	mitochondria	-	483	483		NP_085515.1|8.6e-88|hypothetical protein ArthMp048 [Arabidopsis thaliana]	GO:0044444//cytoplasmic part;GO:0043231//intracellular membrane-bounded organelle;GO:0043229//intracellular organelle;GO:0005622//intracellular;GO:0044464//cell part;GO:0043227//membrane-bounded organelle;GO:0043226//organelle;GO:0005737//cytoplasm;GO:0005623//cell;GO:0044424//intracellular part;GO:0005739//mitochondrion;
AT2G07738	0.00596661	0.300171	AT2G07738	AT2G07738.1	Known_gene	1	3492339	3492786	2	-	448	448		NP_178808.1|1.1e-41|hypothetical protein AT2G07738 [Arabidopsis thaliana]	GO:0044238//primary metabolic process;GO:0009767//photosynthetic electron transport chain;GO:0008152//metabolic process;GO:0044260//cellular macromolecule metabolic process;GO:0044237//cellular metabolic process;GO:0019538//protein metabolic process;GO:0071704//organic substance metabolic process;GO:0006091//generation of precursor metabolites and energy;GO:0009987//cellular process;GO:0043412//m…
AT3G25577	0.00596661	0.300171	AT3G25577	AT3G25577.1	Known_gene	1	9291620	9292092	3	+	473	473		NP_001118699.1|5.4e-34|hypothetical protein AT3G25577 [Arabidopsis thaliana]
AT5G28462	0.00596661	0.300171	AT5G28462	AT5G28462.1	Known_gene	1	10381738	10382284	5	+	547	192		NP_001331226.1|2.6e-27|hypothetical protein AT5G28462 [Arabidopsis thaliana]
AT4G21063	0.00596661	0.300171	AT4G21063	AT4G21063.1	Known_gene	1	11245074	11245279	4	+	206	81		NP_001329058.1|2.8e-07|hypothetical protein AT4G21063, partial [Arabidopsis thaliana]
AT4G16080	0.00596661	0.300171	AT4G16080	AT4G16080.1	Known_gene	1	9101348	9102887	4	-	1540	1455		NP_193343.3|1.7e-211|hypothetical protein (DUF295) [Arabidopsis thaliana]
AT3G24517	0.00596661	0.300171	AT3G24517	AT3G24517.1	Known_gene	1	8938106	8938641	3	-	536	492		NP_683590.1|9.7e-87|hypothetical protein AT3G24517 [Arabidopsis thaliana]
AT5G51090	0.00596661	0.300171	AT5G51090	AT5G51090.1	Known_gene	1	20772237	20773194	5	-	958	396		NP_199922.1|3.5e-71|hypothetical protein AT5G51090 [Arabidopsis thaliana]
AT5G15560	0.00596661	0.300171	AT5G15560	AT5G15560.1	Known_gene	1	5064051	5064889	5	+	839	720		NP_197060.1|5.3e-126|hypothetical protein AT5G15560 [Arabidopsis thaliana]
AT5G03400	0.00596661	0.300171	AT5G03400	AT5G03400.1	Known_gene	1	837919	839202	5	-	1284	513		NP_195960.1|2.3e-91|hypothetical protein AT5G03400 [Arabidopsis thaliana]
AT3G30305	0.00596661	0.300171	AT3G30305	AT3G30305.4,AT3G30305.1,AT3G30305.2,AT3G30305.3	Known_gene	4	11924744	11926139	3	+	1396	746		NP_001326176.1|2.5e-29|hypothetical protein AT3G30305 [Arabidopsis thaliana]	GO:0008233//peptidase activity;GO:0003824//catalytic activity;GO:0070011//peptidase activity, acting on L-amino acid peptides;GO:0008234//cysteine-type peptidase activity;GO:0140096//catalytic activity, acting on a protein;GO:0016787//hydrolase activity;
ATMG01130	0.00596661	0.300171	ORF106F	ATMG01130.1	Known_gene	1	289197	289517	mitochondria	-	321	321		NP_085566.1|1.2e-48|hypothetical protein ArthMp044 [Arabidopsis thaliana]	GO:0055114//oxidation-reduction process;GO:0008152//metabolic process;GO:0044464//cell part;GO:0016020//membrane;GO:0005623//cell;GO:0043227//membrane-bounded organelle;GO:0005737//cytoplasm;GO:0043229//intracellular organelle;GO:0044424//intracellular part;GO:0005739//mitochondrion;GO:0005622//intracellular;GO:0044444//cytoplasmic part;GO:0043231//intracellular membrane-bounded organelle;GO:0043…
AT2G34238	0.00596661	0.300171	AT2G34238	AT2G34238.1	Known_gene	1	14458688	14459117	2	+	430	430		NP_001318350.1|3.9e-23|hypothetical protein AT2G34238 [Arabidopsis thaliana]
AT4G30230	0.00596661	0.300171	AT4G30230	AT4G30230.1	Known_gene	1	14806251	14807425	4	+	1175	1175		NP_194752.1|9.9e-146|hypothetical protein AT4G30230 [Arabidopsis thaliana]
ATMG00750	0.00596661	0.300171	ORF119	ATMG00750.1	Known_gene	1	220830	221189	mitochondria	+	360	360		NP_085534.1|3.2e-71|hypothetical protein ArthMp067 [Arabidopsis thaliana]	GO:0006139//nucleobase-containing compound metabolic process;GO:0008152//metabolic process;GO:1901360//organic cyclic compound metabolic process;GO:0044260//cellular macromolecule metabolic process;GO:0009987//cellular process;GO:0090304//nucleic acid metabolic process;GO:0043170//macromolecule metabolic process;GO:0006725//cellular aromatic compound metabolic process;GO:0071704//organic substanc…
ATMG00810	0.00596661	0.300171	ORF240B	ATMG00810.1	Known_gene	1	227709	228431	mitochondria	-	723	723		OAO89174.1|5.9e-133|hypothetical protein AXX17_ATUG03510 (mitochondrion) [Arabidopsis thaliana]	GO:0044464//cell part;GO:0043226//organelle;GO:0044444//cytoplasmic part;GO:0005623//cell;GO:0044424//intracellular part;GO:0005739//mitochondrion;GO:0043231//intracellular membrane-bounded organelle;GO:0005737//cytoplasm;GO:0043227//membrane-bounded organelle;GO:0005622//intracellular;GO:0043229//intracellular organelle;
ATMG00940	0.00596661	0.300171	ORF164	ATMG00940.1	Known_gene	1	251403	251897	mitochondria	-	495	495	ARF	NP_085549.1|2.2e-91|hypothetical protein ArthMp082 [Arabidopsis thaliana]	GO:0031323//regulation of cellular metabolic process;GO:2001141//regulation of RNA biosynthetic process;GO:0009733//response to auxin;GO:0009058//biosynthetic process;GO:0019438//aromatic compound biosynthetic process;GO:0071704//organic substance metabolic process;GO:0009734//auxin-activated signaling pathway;GO:0032774//RNA biosynthetic process;GO:0023052//signaling;GO:0009755//hormone-mediated…
AT5G59360	0.00596661	0.300171	AT5G59360	AT5G59360.1	Known_gene	1	23945332	23946430	5	-	1099	1099		NP_200744.1|1.8e-80|hypothetical protein AT5G59360 [Arabidopsis thaliana]	GO:0009987//cellular process;GO:0007049//cell cycle;GO:0098772//molecular function regulator;GO:0004857//enzyme inhibitor activity;GO:0019207//kinase regulator activity;GO:0004860//protein kinase inhibitor activity;GO:0030234//enzyme regulator activity;GO:0019887//protein kinase regulator activity;GO:0019210//kinase inhibitor activity;
AT4G38781	0.00596661	0.300171	AT4G38781	AT4G38781.1	Known_gene	1	18111041	18111193	4	-	153	153		NP_001119141.1|6.4e-21|hypothetical protein AT4G38781 [Arabidopsis thaliana]
AT1G80090	0.00596661	0.300171	CBSX4	AT1G80090.2,AT1G80090.1	Known_gene	2	30130218	30131940	1	+	1723	1123		AAD55486.1|9.1e-181|Hypothetical protein [Arabidopsis thaliana]	GO:0032501//multicellular organismal process;GO:0048856//anatomical structure development;GO:0022414//reproductive process;GO:0048438//floral whorl development;GO:0048827//phyllome development;GO:0048229//gametophyte development;GO:0048437//floral organ development;GO:0007275//multicellular organism development;GO:0048443//stamen development;GO:0009553//embryo sac development;GO:0048367//shoot sy…
AT2G22060	0.00596661	0.300171	AT2G22060	AT2G22060.1	Known_gene	1	9380992	9382145	2	+	1154	1154		OAP11224.1|8.9e-83|hypothetical protein AXX17_AT2G17620 [Arabidopsis thaliana]
AT4G13572	0.00596661	0.300171	AT4G13572	AT4G13572.1	Known_gene	1	7887440	7888748	4	+	1309	665		NP_001154230.1|2.2e-102|hypothetical protein AT4G13572 [Arabidopsis thaliana]
AT2G07656	0.00596661	0.300171	AT2G07656	AT2G07656.1	Known_gene	1	3458281	3461448	2	+	3168	822		NP_001325331.1|1.7e-152|hypothetical protein AT2G07656 [Arabidopsis thaliana]	GO:1901363//heterocyclic compound binding;GO:0005488//binding;GO:0097159//organic cyclic compound binding;GO:0003676//nucleic acid binding;
AT2G35345	0.00596661	0.300171	AT2G35345	AT2G35345.1	Known_gene	1	14880189	14880655	2	-	467	467		NP_001078008.1|9.9e-49|hypothetical protein AT2G35345 [Arabidopsis thaliana]
AT2G22820	0.00596661	0.300171	AT2G22820	AT2G22820.1	Known_gene	1	9721075	9721425	2	-	351	351		NP_179867.1|1.1e-28|hypothetical protein AT2G22820 [Arabidopsis thaliana]
AT3G02125	0.00596661	0.300171	AT3G02125	AT3G02125.1	Known_gene	1	378087	379612	3	+	1526	1416		AAF14825.1|1.3e-197|hypothetical protein [Arabidopsis thaliana]
AT2G11815	0.00596661	0.300171	AT2G11815	AT2G11815.1	Known_gene	1	4757429	4758920	2	-	1492	411		NP_001323964.1|1.0e-68|hypothetical protein AT2G11815 [Arabidopsis thaliana]
AT5G55010	0.00596661	0.300171	AT5G55010	AT5G55010.1	Known_gene	1	22321828	22322335	5	+	508	508		NP_200312.1|7.0e-56|hypothetical protein AT5G55010 [Arabidopsis thaliana]
ATMG00740	0.00596661	0.300171	ORF100A	ATMG00740.1	Known_gene	1	3310158	3310460	2	+	303	303		NP_085533.1|1.7e-49|hypothetical protein ArthMp066 [Arabidopsis thaliana]	GO:0008152//metabolic process;GO:0034641//cellular nitrogen compound metabolic process;GO:0006725//cellular aromatic compound metabolic process;GO:0090304//nucleic acid metabolic process;GO:0044237//cellular metabolic process;GO:0044260//cellular macromolecule metabolic process;GO:0015074//DNA integration;GO:0006807//nitrogen compound metabolic process;GO:0006259//DNA metabolic process;GO:0071704…
AT1G30160	0.00596661	0.300171	AT1G30160	AT1G30160.2,AT1G30160.1	Known_gene	2	10606159	10607944	1	+	1786	1538		NP_001031113.1|4.3e-226|hypothetical protein (DUF295) [Arabidopsis thaliana]
AT2G07240	0.00596661	0.300171	AT2G07240	AT2G07240.1	Known_gene	1	3007102	3012333	2	-	5232	3174		AAD15517.1|0.0e+00|hypothetical protein [Arabidopsis thaliana]	GO:0070011//peptidase activity, acting on L-amino acid peptides;GO:0008234//cysteine-type peptidase activity;GO:0003824//catalytic activity;GO:0140096//catalytic activity, acting on a protein;GO:0016787//hydrolase activity;GO:0008233//peptidase activity;
AT3G13140	0.00596661	0.300171	AT3G13140	AT3G13140.1	Known_gene	1	4226654	4227528	3	-	875	703		OAP06394.1|1.9e-115|hypothetical protein AXX17_AT3G13290 [Arabidopsis thaliana]	GO:0065008//regulation of biological quality;GO:0048878//chemical homeostasis;GO:0055076//transition metal ion homeostasis;GO:0030003//cellular cation homeostasis;GO:0055082//cellular chemical homeostasis;GO:0098771//inorganic ion homeostasis;GO:0006810//transport;GO:0030001//metal ion transport;GO:0051179//localization;GO:0055065//metal ion homeostasis;GO:0051234//establishment of localization;G…
AT3G01572	0.00596661	0.300171	AT3G01572	AT3G01572.1	Known_gene	1	222968	223081	3	-	114	114		NP_001118551.1|6.0e-16|hypothetical protein AT3G01572 [Arabidopsis thaliana]
AT2G07648	0.00596661	0.300171	AT2G07648	AT2G07648.1	Known_gene	1	3431244	3431844	2	-	601	601		NP_001324408.1|3.8e-16|hypothetical protein AT2G07648 [Arabidopsis thaliana]
AT3G51760	0.00596661	0.300171	AT3G51760	AT3G51760.4,AT3G51760.3,AT3G51760.2,AT3G51760.1	Known_gene	4	19197337	19199516	3	-	2180	1286		NP_190744.2|3.1e-145|hypothetical protein (DUF688) [Arabidopsis thaliana]
AT3G09110	0.00596661	0.300171	AT3G09110	AT3G09110.1	Known_gene	1	2794165	2795991	3	-	1827	1666		NP_187523.2|6.4e-199|hypothetical protein (DUF674) [Arabidopsis thaliana]
AT1G29040	0.00527293	0.284816	AT1G29040	AT1G29040.5,AT1G29040.3,AT1G29040.1,AT1G29040.4,AT1G29040.2	Known_gene	5	10133983	10136124	1	+	2142	1592		AAF88131.1|3.2e-107|Hypothetical protein [Arabidopsis thaliana]	GO:0005773//vacuole;GO:0043229//intracellular organelle;GO:0044444//cytoplasmic part;GO:0043231//intracellular membrane-bounded organelle;GO:0005737//cytoplasm;GO:1990904//ribonucleoprotein complex;GO:0005623//cell;GO:0043227//membrane-bounded organelle;GO:0005840//ribosome;GO:0043228//non-membrane-bounded organelle;GO:0009507//chloroplast;GO:0044464//cell part;GO:0044424//intracellular part;GO:0…
AT3G03370	0.00518464	0.297311	AT3G03370	AT3G03370.2,AT3G03370.1	Known_gene	2	797254	799148	3	-	1895	1043		NP_001319458.1|4.9e-96|hypothetical protein AT3G03370 [Arabidopsis thaliana]	GO:0031224//intrinsic component of membrane;GO:0044425//membrane part;GO:0016020//membrane;GO:0016021//integral component of membrane;
AT4G08330	0.00491038	0.284235	AT4G08330	AT4G08330.2,AT4G08330.1	Known_gene	2	5255120	5256778	4	-	1659	938		NP_001190689.1|5.5e-80|hypothetical protein AT4G08330 [Arabidopsis thaliana]	GO:0009536//plastid;GO:0005886//plasma membrane;GO:0044444//cytoplasmic part;GO:0043226//organelle;GO:0009507//chloroplast;GO:0005622//intracellular;GO:0043229//intracellular organelle;GO:0043231//intracellular membrane-bounded organelle;GO:0044424//intracellular part;GO:0044464//cell part;GO:0016020//membrane;GO:0005737//cytoplasm;GO:0043227//membrane-bounded organelle;GO:0005623//cell;GO:007194…
AT5G58375	0.00471093	0.263231	AT5G58375	AT5G58375.1	Known_gene	1	23596242	23597141	5	+	900	821		XP_006282283.1|3.2e-42|hypothetical protein CARUB_v10028567mg, partial [Capsella rubella]	GO:0044425//membrane part;GO:0016020//membrane;GO:0031224//intrinsic component of membrane;GO:0016021//integral component of membrane;GO:0008168//methyltransferase activity;GO:0003824//catalytic activity;GO:0016740//transferase activity;GO:0016741//transferase activity, transferring one-carbon groups;
AT5G13310	0.00454454	0.290008	AT5G13310	AT5G13310.2,AT5G13310.1	Known_gene	2	4263482	4265952	5	+	2471	2063		NP_196835.1|1.5e-202|hypothetical protein AT5G13310 [Arabidopsis thaliana]
AT2G45860	0.00400776	0.293756	AT2G45860	AT2G45860.1	Known_gene	1	18874566	18875653	2	-	1088	672		NP_182110.1|4.2e-32|hypothetical protein AT2G45860 [Arabidopsis thaliana]

## Sheet: TEZ expression
AT4G38400	TEZ	expansin-like A2 (EXLA2)
AT3G19320	TEZ	Leucine-rich repeat (LRR) family protein
AT1G16390	TEZ	organic cation/carnitine transporter 3 (3-Oct)
AT5G53250	TEZ	arabinogalactan protein 22 (AGP22)
AT5G49360	TEZ	beta-xylosidase 1 (BXL1)
AT3G59370	TEZ	Vacuolar calcium-binding protein-related
AT4G26320	TEZ	arabinogalactan protein 13 (AGP13)
AT1G62480	TEZ	Vacuolar calcium-binding protein-related
AT1G10550	TEZ	xyloglucan:xyloglucosyl transferase 33 (XTH33)
AT4G33790	TEZ	ECERIFERUM 4 (CER4)
AT5G44770	TEZ	Cysteine/Histidine-rich C1 domain family protein
AT5G40330	TEZ	myb domain protein 23 (MYB23)
AT1G14280	TEZ	phytochrome kinase substrate 2 (PKS2)
AT5G14340	TEZ	myb domain protein 40 (MYB40)
AT2G45180	TEZ	Bifunctional inhibitor/lipid-transfer protein/seed storage 2S albumin superfamily protein
AT3G23730	TEZ	xyloglucan endotransglucosylase/hydrolase 16 (XTH16)
AT1G61840	TEZ	Cysteine/Histidine-rich C1 domain family protein
AT4G01140	TEZ	Protein of unknown function (DUF1191)
AT5G65390	TEZ	arabinogalactan protein 7 (AGP7)
AT1G22530	TEZ	PATELLIN 2 (PATL2)
AT5G10430	TEZ	arabinogalactan protein 4 (AGP4)
AT2G21880	TEZ	RAB GTPase homolog 7A (RAB7A)
AT1G11260	TEZ	sugar transporter 1 (STP1)
AT1G03870	TEZ	FASCICLIN-like arabinoogalactan 9 (FLA9)
AT2G19620	TEZ	N-MYC downregulated-like 3 (NDL3)
AT4G21850	TEZ	methionine sulfoxide reductase B9 (MSRB9)
AT1G52240	TEZ	RHO guanyl-nucleotide exchange factor 11 (ROPGEF11)
AT1G78260	TEZ	RNA-binding (RRM/RBD/RNP motifs) family protein
AT5G01810	TEZ	CBL-interacting protein kinase 15 (CIPK15)
AT1G01620	TEZ	plasma membrane intrinsic protein 1C (PIP1C)
AT4G23870	TEZ	unknown protein
AT3G12110	TEZ	actin-11 (ACT11)
AT5G55250	TEZ	IAA carboxylmethyltransferase 1 (IAMT1)
AT5G03510	TEZ	C2H2-type zinc finger family protein
AT3G21680	TEZ	unknown protein
AT3G05150	TEZ	Major facilitator superfamily protein
AT4G17220	TEZ	microtubule-associated proteins 70-5 (MAP70-5)
AT5G54020	TEZ	Cysteine/Histidine-rich C1 domain family protein
AT2G17300	TEZ	unknown protein
AT2G16980	TEZ	Major facilitator superfamily protein
AT3G06770	TEZ	Pectin lyase-like superfamily protein
AT3G56230	TEZ	BTB/POZ domain-containing protein
AT3G56000	TEZ	cellulose synthase like A14 (CSLA14)
AT1G25230	TEZ	Calcineurin-like metallo-phosphoesterase superfamily protein
AT5G54380	TEZ	THESEUS1 (THE1)
AT4G01890	TEZ	Pectin lyase-like superfamily protein
AT1G65310	TEZ	xyloglucan endotransglucosylase/hydrolase 17 (XTH17)
AT4G25830	TEZ	Uncharacterised protein family (UPF0497)
AT4G25250	TEZ	Plant invertase/pectin methylesterase inhibitor superfamily protein
AT1G55330	TEZ	arabinogalactan protein 21 (AGP21)
AT4G23070	TEZ	RHOMBOID-like protein 7 (RBL7)
AT1G08500	TEZ	early nodulin-like protein 18 (ENODL18)
AT2G35880	TEZ	TPX2 (targeting protein for Xklp2) protein family
AT5G04390	TEZ	C2H2-type zinc finger family protein
AT5G56540	TEZ	arabinogalactan protein 14 (AGP14)
AT4G11210	TEZ	Disease resistance-responsive (dirigent-like protein) family protein
AT2G18800	TEZ	xyloglucan endotransglucosylase/hydrolase 21 (XTH21)
AT4G00430	TEZ	plasma membrane intrinsic protein 1;4 (PIP1;4)
AT3G06070	TEZ	unknown protein
AT1G72150	TEZ	PATELLIN 1 (PATL1)
AT1G16170	TEZ	unknown protein
AT5G26740	TEZ	Protein of unknown function (DUF300)
AT2G31940	TEZ	unknown protein
AT5G16590	TEZ	Leucine-rich repeat protein kinase family protein
AT2G41330	TEZ	Glutaredoxin family protein
AT4G14650	TEZ	unknown protein
AT3G45530	TEZ	Cysteine/Histidine-rich C1 domain family protein
AT5G67450	TEZ	zinc-finger protein 1 (ZF1)
AT5G67390	TEZ	unknown protein
AT1G64640	TEZ	early nodulin-like protein 8 (ENODL8)
AT1G53730	TEZ	STRUBBELIG-receptor family 6 (SRF6)
AT4G25260	TEZ	Plant invertase/pectin methylesterase inhibitor superfamily protein
AT4G12730	TEZ	FASCICLIN-like arabinogalactan 2 (FLA2)
AT4G35320	TEZ	unknown protein
AT4G18070	TEZ	unknown protein
AT3G03000	TEZ	EF hand calcium-binding protein family
AT3G07470	TEZ	Protein of unknown function, DUF538
AT3G07010	TEZ	Pectin lyase-like superfamily protein
AT5G26010	TEZ	Protein phosphatase 2C family protein
AT1G26960	TEZ	homeobox protein 23 (AtHB23)
AT2G21540	TEZ	SEC14-like 3 (SFH3)
AT1G11545	TEZ	xyloglucan endotransglucosylase/hydrolase 8 (XTH8)
AT3G16850	TEZ	Pectin lyase-like superfamily protein
AT1G70230	TEZ	TRICHOME BIREFRINGENCE-LIKE 27 (TBL27)
AT3G05920	TEZ	Heavy metal transport/detoxification superfamily protein
AT1G75780	TEZ	tubulin beta-1 chain (TUB1)
AT1G14290	TEZ	sphingoid base hydroxylase 2 (SBH2)
AT2G46330	TEZ	arabinogalactan protein 16 (AGP16)
AT4G14750	TEZ	IQ-domain 19 (IQD19)
AT1G69080	TEZ	Adenine nucleotide alpha hydrolases-like superfamily protein
AT1G04700	TEZ	PB1 domain-containing protein tyrosine kinase
AT2G34070	TEZ	TRICHOME BIREFRINGENCE-LIKE 37 (TBL37)
AT3G51030	TEZ	thioredoxin H-type 1 (TRX1)
AT3G11700	TEZ	FASCICLIN-like arabinogalactan protein 18 precursor (FLA18)
AT5G06740	TEZ	Concanavalin A-like lectin protein kinase family protein
AT1G64330	TEZ	myosin heavy chain-related
AT2G02630	TEZ	Cysteine/Histidine-rich C1 domain family protein
AT5G43030	TEZ	Cysteine/Histidine-rich C1 domain family protein
AT2G45890	TEZ	RHO guanyl-nucleotide exchange factor 4 (ROPGEF4)
AT3G09300	TEZ	OSBP(oxysterol binding protein)-related protein 3B (ORP3B)
AT1G66150	TEZ	transmembrane kinase 1 (TMK1)
AT1G23030	TEZ	ARM repeat superfamily protein
AT2G26600	TEZ	Glycosyl hydrolase superfamily protein
AT4G09990	TEZ	Protein of unknown function (DUF579)
AT2G04780	TEZ	FASCICLIN-like arabinoogalactan 7 (FLA7)
AT5G03960	TEZ	IQ-domain 12 (IQD12)
AT2G22125	TEZ	CSI1, POM2
AT4G14130	TEZ	xyloglucan endotransglucosylase/hydrolase 15 (XTH15)
AT2G47270	TEZ	sequence-specific DNA binding transcription factors
AT2G30990	TEZ	Protein of unknown function (DUF688)
AT1G22640	TEZ	myb domain protein 3 (MYB3)
AT4G10840	TEZ	Tetratricopeptide repeat (TPR)-like superfamily protein
AT5G59150	TEZ	RAB GTPase homolog A2D (RABA2D)
AT1G12090	TEZ	extensin-like protein (ELP)
AT3G23820	TEZ	UDP-D-glucuronate 4-epimerase 6 (GAE6)
AT5G07110	TEZ	prenylated RAB acceptor 1.B6 (PRA1.B6)
AT2G38170	TEZ	cation exchanger 1 (CAX1)
AT5G42840	TEZ	Cysteine/Histidine-rich C1 domain family protein
AT1G62510	TEZ	Bifunctional inhibitor/lipid-transfer protein/seed storage 2S albumin superfamily protein
AT4G38830	TEZ	cysteine-rich RLK (RECEPTOR-like protein kinase) 26 (CRK26)
AT2G38320	TEZ	TRICHOME BIREFRINGENCE-LIKE 34 (TBL34)
AT5G20885	TEZ	RING/U-box superfamily protein
AT3G43960	TEZ	Cysteine proteinases superfamily protein
AT5G26660	TEZ	myb domain protein 86 (MYB86)
AT5G26330	TEZ	Cupredoxin superfamily protein
AT1G60390	TEZ	polygalacturonase 1 (PG1)
AT5G04820	TEZ	ovate family protein 13 (OFP13)
AT1G52190	TEZ	Major facilitator superfamily protein
AT1G08990	TEZ	plant glycogenin-like starch initiation protein 5 (PGSIP5)
AT4G10770	TEZ	oligopeptide transporter 7 (OPT7)
AT4G13440	TEZ	Calcium-binding EF-hand family protein
AT5G08330	TEZ	TCP family transcription factor
AT1G22740	TEZ	RAB GTPase homolog G3B (RABG3B)
AT3G55420	TEZ	unknown protein
AT3G53950	TEZ	glyoxal oxidase-related protein
AT1G53680	TEZ	glutathione S-transferase TAU 28 (GSTU28)
AT2G34940	TEZ	VACUOLAR SORTING RECEPTOR 5 (VSR5)
AT2G45470	TEZ	FASCICLIN-like arabinogalactan protein 8 (FLA8)
AT2G01910	TEZ	ATMAP65-6
AT1G09750	TEZ	Eukaryotic aspartyl protease family protein
AT4G27430	TEZ	COP1-interacting protein 7 (CIP7)
AT3G62660	TEZ	galacturonosyltransferase-like 7 (GATL7)
AT2G39040	TEZ	Peroxidase superfamily protein
AT2G33990	TEZ	IQ-domain 9 (iqd9)
AT3G45700	TEZ	Major facilitator superfamily protein
AT4G19030	TEZ	NOD26-like major intrinsic protein 1 (NLM1)
AT5G38970	TEZ	brassinosteroid-6-oxidase 1 (BR6OX1)
AT1G13670	TEZ	unknown protein
AT4G20840	TEZ	FAD-binding Berberine family protein
AT1G08590	TEZ	Leucine-rich receptor-like protein kinase family protein
AT2G47600	TEZ	magnesium/proton exchanger (MHX)
AT5G47180	TEZ	Plant VAMP (vesicle-associated membrane protein) family protein
AT1G64230	TEZ	ubiquitin-conjugating enzyme 28 (UBC28)
AT1G73170	TEZ	P-loop containing nucleoside triphosphate hydrolases superfamily protein
AT2G45960	TEZ	plasma membrane intrinsic protein 1B (PIP1B)
AT2G04800	TEZ	unknown protein
AT1G63450	TEZ	root hair specific 8 (RHS8)
AT3G44510	TEZ	alpha/beta-Hydrolases superfamily protein
AT1G69780	TEZ	ATHB13
AT3G29410	TEZ	Terpenoid cyclases/Protein prenyltransferases superfamily protein
AT3G18200	TEZ	nodulin MtN21 /EamA-like transporter family protein
AT5G41080	TEZ	PLC-like phosphodiesterases superfamily protein
AT5G22310	TEZ	unknown protein
AT3G05800	TEZ	AtBS1(activation-tagged BRI1 suppressor 1)-interacting factor 1 (AIF1)
AT4G31470	TEZ	CAP (Cysteine-rich secretory proteins, Antigen 5, and Pathogenesis-related 1 protein) superfamily protein
AT5G48900	TEZ	Pectin lyase-like superfamily protein
AT5G11540	TEZ	D-arabinono-1,4-lactone oxidase family protein
AT1G30690	TEZ	Sec14p-like phosphatidylinositol transfer family protein
AT1G32090	TEZ	early-responsive to dehydration stress protein (ERD4)
AT3G05900	TEZ	neurofilament protein-related
AT4G37240	TEZ	unknown protein
AT3G28180	TEZ	Cellulose-synthase-like C4 (CSLC04)
AT3G58620	TEZ	tetratricopetide-repeat thioredoxin-like 4 (TTL4)
AT3G54030	TEZ	Protein kinase protein with tetratricopeptide repeat domain
AT4G20170	TEZ	Domain of unknown function (DUF23)
AT1G63840	TEZ	RING/U-box superfamily protein
AT5G43890	TEZ	YUCCA5 (YUC5)
AT5G44670	TEZ	Domain of unknown function (DUF23)
AT3G52920	TEZ	Family of unknown function (DUF662)
AT1G68410	TEZ	Protein phosphatase 2C family protein
AT3G04730	TEZ	indoleacetic acid-induced protein 16 (IAA16)
AT1G76160	TEZ	SKU5 similar 5 (sks5)
AT1G20840	TEZ	tonoplast monosaccharide transporter1 (TMT1)
AT3G56800	TEZ	calmodulin 3 (CAM3)
AT5G55960	TEZ	unknown protein
AT4G02600	TEZ	MLO1
AT5G11740	TEZ	arabinogalactan protein 15 (AGP15)
AT3G46830	TEZ	RAB GTPase homolog A2C (RABA2c)
AT4G17170	TEZ	RAB GTPase homolog B1C (RABB1C)
AT5G15350	TEZ	early nodulin-like protein 17 (ENODL17)
AT3G23750	TEZ	Leucine-rich repeat protein kinase family protein
AT4G03390	TEZ	STRUBBELIG-receptor family 3 (SRF3)
AT3G25600	TEZ	Calcium-binding EF-hand family protein
AT2G46620	TEZ	P-loop containing nucleoside triphosphate hydrolases superfamily protein
AT5G03520	TEZ	RAB GTPase homolog 8C (RAB8C)
AT5G08080	TEZ	syntaxin of plants 132 (SYP132)
AT1G10120	TEZ	basic helix-loop-helix (bHLH) DNA-binding superfamily protein
AT5G56170	TEZ	LORELEI-LIKE-GPI-ANCHORED PROTEIN 1 (LLG1)
AT3G24550	TEZ	proline extensin-like receptor kinase 1 (PERK1)
AT3G24530	TEZ	AAA-type ATPase family protein / ankyrin repeat family protein
AT5G44340	TEZ	tubulin beta chain 4 (TUB4)
AT5G50120	TEZ	Transducin/WD40 repeat-like superfamily protein
AT1G22710	TEZ	sucrose-proton symporter 2 (SUC2)
AT1G22500	TEZ	RING/U-box superfamily protein
AT4G30190	TEZ	H(+)-ATPase 2 (HA2)
AT2G39410	TEZ	alpha/beta-Hydrolases superfamily protein
AT2G15620	TEZ	nitrite reductase 1 (NIR1)
AT1G48480	TEZ	receptor-like kinase 1 (RKL1)
AT5G67160	TEZ	ENHANCED PSEUDOMONAS SUSCEPTIBILTY 1 (EPS1)
AT3G29780	TEZ	ralf-like 27 (RALFL27)
AT5G45500	TEZ	RNI-like superfamily protein
AT5G07360	TEZ	Amidase family protein
AT5G45480	TEZ	Protein of unknown function (DUF594)
AT1G51850	TEZ	Leucine-rich repeat protein kinase family protein
AT4G29350	TEZ	profilin 2 (PFN2)
AT5G02640	TEZ	unknown protein
AT1G53830	TEZ	pectin methylesterase 2 (PME2)
AT2G37330	TEZ	ALUMINUM SENSITIVE 3 (ALS3)
AT5G16550	TEZ	unknown protein
AT1G79590	TEZ	syntaxin of plants 52 (SYP52)
AT4G22160	TEZ	unknown protein
AT4G37250	TEZ	Leucine-rich repeat protein kinase family protein
AT2G24040	TEZ	Low temperature and salt responsive protein family
AT4G16270	TEZ	Peroxidase superfamily protein
AT3G49220	TEZ	Plant invertase/pectin methylesterase inhibitor superfamily
AT5G10930	TEZ	CBL-interacting protein kinase 5 (CIPK5)
AT1G05810	TEZ	RAB GTPase homolog A5E (RABA5E)
AT4G22570	TEZ	adenine phosphoribosyl transferase 3 (APT3)
AT1G23020	TEZ	ferric reduction oxidase 3 (FRO3)
AT2G04850	TEZ	Auxin-responsive family protein
AT3G22540	TEZ	Protein of unknown function (DUF1677)
AT3G15540	TEZ	indole-3-acetic acid inducible 19 (IAA19)
AT4G14380	TEZ	unknown protein
AT1G12080	TEZ	Vacuolar calcium-binding protein-related
AT2G39010	TEZ	plasma membrane intrinsic protein 2E (PIP2E)
AT5G26930	TEZ	GATA transcription factor 23 (GATA23)
AT1G70560	TEZ	tryptophan aminotransferase of Arabidopsis 1 (TAA1)
AT1G17060	TEZ	cytochrome p450 72c1 (CYP72C1)
AT4G33985	TEZ	Protein of unknown function (DUF1685)
AT5G47550	TEZ	Cystatin/monellin superfamily protein
AT5G65670	TEZ	indole-3-acetic acid inducible 9 (IAA9)
AT2G45400	TEZ	BEN1
AT2G18980	TEZ	Peroxidase superfamily protein
AT5G47540	TEZ	Mo25 family protein
AT4G34500	TEZ	Protein kinase superfamily protein
AT2G47550	TEZ	Plant invertase/pectin methylesterase inhibitor superfamily
AT5G38700	TEZ	unknown protein
AT3G17690	TEZ	cyclic nucleotide gated channel 19 (CNGC19)
AT2G02680	TEZ	Cysteine/Histidine-rich C1 domain family protein
AT5G16730	TEZ	LOCATED IN: chloroplast
AT5G11420	TEZ	FUNCTIONS IN: molecular_function unknown
AT1G27140	TEZ	glutathione S-transferase tau 14 (GSTU14)
AT4G28040	TEZ	nodulin MtN21 /EamA-like transporter family protein
AT5G07990	TEZ	TRANSPARENT TESTA 7 (TT7)
AT3G15370	TEZ	expansin 12 (EXPA12)
AT5G45280	TEZ	Pectinacetylesterase family protein
AT2G16660	TEZ	Major facilitator superfamily protein
AT5G55050	TEZ	GDSL-like Lipase/Acylhydrolase superfamily protein
AT4G15160	TEZ	Bifunctional inhibitor/lipid-transfer protein/seed storage 2S albumin superfamily protein
AT1G12845	TEZ	unknown protein
AT5G13910	TEZ	LEAFY PETIOLE (LEP)
AT5G57340	TEZ	unknown protein
AT1G26930	TEZ	Galactose oxidase/kelch repeat superfamily protein
AT5G40210	TEZ	nodulin MtN21 /EamA-like transporter family protein
AT3G59850	TEZ	Pectin lyase-like superfamily protein
AT4G01630	TEZ	expansin A17 (EXPA17)
AT1G48640	TEZ	Transmembrane amino acid transporter family protein
AT4G01950	TEZ	glycerol-3-phosphate acyltransferase 3 (GPAT3)
AT1G22570	TEZ	Major facilitator superfamily protein
AT3G59710	TEZ	NAD(P)-binding Rossmann-fold superfamily protein
AT1G49030	TEZ	PLAC8 family protein
AT1G59940	TEZ	response regulator 3 (ARR3)
AT4G18510	TEZ	CLAVATA3/ESR-related 2 (CLE2)
AT3G24090	TEZ	glutamine-fructose-6-phosphate transaminase (isomerizing)s
AT3G09940	TEZ	monodehydroascorbate reductase (MDHAR)
AT5G65990	TEZ	Transmembrane amino acid transporter family protein
AT2G43880	TEZ	Pectin lyase-like superfamily protein
AT1G05530	TEZ	UDP-glucosyl transferase 75B2 (UGT75B2)
AT4G14980	TEZ	Cysteine/Histidine-rich C1 domain family protein
AT4G11290	TEZ	Peroxidase superfamily protein
AT2G39530	TEZ	Uncharacterised protein family (UPF0497)
AT3G30180	TEZ	brassinosteroid-6-oxidase 2 (BR6OX2)
AT1G67560	TEZ	PLAT/LH2 domain-containing lipoxygenase family protein
AT1G20190	TEZ	expansin 11 (EXPA11)
AT5G40630	TEZ	Ubiquitin-like superfamily protein
AT1G12950	TEZ	root hair specific 2 (RSH2)
AT1G64460	TEZ	Protein kinase superfamily protein
AT3G43270	TEZ	Plant invertase/pectin methylesterase inhibitor superfamily
AT3G62720	TEZ	xylosyltransferase 1 (XT1)
AT2G02810	TEZ	UDP-galactose transporter 1 (UTR1)
AT4G28290	TEZ	unknown protein
AT2G46140	TEZ	Late embryogenesis abundant protein
AT1G17750	TEZ	PEP1 receptor 2 (PEPR2)
AT1G50580	TEZ	UDP-Glycosyltransferase superfamily protein
AT3G25780	TEZ	allene oxide cyclase 3 (AOC3)
AT4G20210	TEZ	Terpenoid cyclases/Protein prenyltransferases superfamily protein
AT5G43380	TEZ	type one serine/threonine protein phosphatase 6 (TOPP6)
AT4G21310	TEZ	Protein of unknown function (DUF1218)
AT3G60540	TEZ	Preprotein translocase Sec, Sec61-beta subunit protein
AT1G43910	TEZ	P-loop containing nucleoside triphosphate hydrolases superfamily protein
AT2G40750	TEZ	WRKY DNA-binding protein 54 (WRKY54)
AT3G08970	TEZ	ATERDJ3A
AT4G17350	TEZ	CONTAINS InterPro DOMAIN/s: Pleckstrin-like, plant (InterPro:IPR013666), Protein of unknown function DUF828 (InterPro:IPR008546), Pleckstrin homology (InterPro:IPR001849)
AT1G77690	TEZ	like AUX1 3 (LAX3)
AT3G25290	TEZ	Auxin-responsive family protein
AT5G52570	TEZ	beta-carotene hydroxylase 2 (BETA-OHASE 2)
AT1G49740	TEZ	PLC-like phosphodiesterases superfamily protein
AT5G47370	TEZ	HAT2
AT4G30420	TEZ	nodulin MtN21 /EamA-like transporter family protein
AT1G80240	TEZ	Protein of unknown function, DUF642
AT3G08030	TEZ	Protein of unknown function, DUF642
AT1G80690	TEZ	PPPDE putative thiol peptidase family protein
AT2G36910	TEZ	ATP binding cassette subfamily B1 (ABCB1)
AT5G27000	TEZ	kinesin 4 (ATK4)
AT1G27620	TEZ	HXXXD-type acyl-transferase family protein
AT5G66200	TEZ	armadillo repeat only 2 (ARO2)
AT2G25520	TEZ	Drug/metabolite transporter superfamily protein
AT5G24870	TEZ	RING/U-box superfamily protein
AT3G09770	TEZ	RING/U-box superfamily protein
AT3G62270	TEZ	HCO3- transporter family
AT2G15960	TEZ	unknown protein
AT2G03350	TEZ	Protein of unknown function, DUF538
AT5G08130	TEZ	BIM1
AT3G16570	TEZ	rapid alkalinization factor 23 (RALF23)
AT3G18060	TEZ	transducin family protein / WD-40 repeat family protein
AT1G63010	TEZ	Major Facilitator Superfamily with SPX (SYG1/Pho81/XPR1) domain-containing protein
AT1G53920	TEZ	GDSL-motif lipase 5 (GLIP5)
AT5G52280	TEZ	Myosin heavy chain-related protein
AT4G37640	TEZ	calcium ATPase 2 (ACA2)
AT4G20870	TEZ	fatty acid hydroxylase 2 (FAH2)
AT2G40970	TEZ	MYBC1
AT3G11900	TEZ	aromatic and neutral transporter 1 (ANT1)
AT2G26360	TEZ	Mitochondrial substrate carrier family protein
AT1G20090	TEZ	RHO-related protein from plants 2 (ROP2)
AT5G64740	TEZ	cellulose synthase 6 (CESA6)
AT4G36380	TEZ	ROTUNDIFOLIA 3 (ROT3)
AT1G15350	TEZ	unknown protein
AT1G17360	TEZ	BEST Arabidopsis thaliana protein match is: COP1-interacting protein-related (TAIR:AT1G72410.1)
AT5G41790	TEZ	COP1-interactive protein 1 (CIP1)
AT3G21750	TEZ	UDP-glucosyl transferase 71B1 (UGT71B1)
AT2G19880	TEZ	Nucleotide-diphospho-sugar transferases superfamily protein
AT2G26730	TEZ	Leucine-rich repeat protein kinase family protein
AT5G39320	TEZ	UDP-glucose 6-dehydrogenase family protein
AT3G58120	TEZ	BZIP61
AT4G16563	TEZ	Eukaryotic aspartyl protease family protein
AT2G01830	TEZ	WOODEN LEG (WOL)
AT1G33240	TEZ	GT-2-like 1 (GTL1)
AT4G12880	TEZ	early nodulin-like protein 19 (ENODL19)
AT2G46860	TEZ	pyrophosphorylase 3 (PPa3)
AT4G34260	TEZ	FUC95A
AT3G18780	TEZ	actin 2 (ACT2)
AT5G13990	TEZ	exocyst subunit exo70 family protein C2 (EXO70C2)
AT5G03140	TEZ	Concanavalin A-like lectin protein kinase family protein
AT3G51660	TEZ	Tautomerase/MIF superfamily protein
AT1G15210	TEZ	pleiotropic drug resistance 7 (PDR7)
AT3G43800	TEZ	glutathione S-transferase tau 27 (GSTU27)
AT2G15390	TEZ	fucosyltransferase 4 (FUT4)
AT3G46280	TEZ	protein kinase-related
AT1G25450	TEZ	3-ketoacyl-CoA synthase 5 (KCS5)
AT4G27480	TEZ	Core-2/I-branching beta-1,6-N-acetylglucosaminyltransferase family protein
AT4G30170	TEZ	Peroxidase family protein
AT1G76240	TEZ	Arabidopsis protein of unknown function (DUF241)
AT2G47540	TEZ	Pollen Ole e 1 allergen and extensin family protein
AT5G24910	TEZ	cytochrome P450, family 714, subfamily A, polypeptide 1 (CYP714A1)
AT4G31330	TEZ	Protein of unknown function, DUF599
AT1G03520	TEZ	Core-2/I-branching beta-1,6-N-acetylglucosaminyltransferase family protein
AT4G33530	TEZ	K+ uptake permease 5 (KUP5)
AT1G15110	TEZ	phosphatidyl serine synthase family protein
AT2G28550	TEZ	related to AP2.7 (RAP2.7)
AT3G23690	TEZ	basic helix-loop-helix (bHLH) DNA-binding superfamily protein
AT5G01970	TEZ	unknown protein
AT2G31750	TEZ	UDP-glucosyl transferase 74D1 (UGT74D1)
AT1G63220	TEZ	Calcium-dependent lipid-binding (CaLB domain) family protein
AT3G51990	TEZ	Protein kinase superfamily protein
AT5G65090	TEZ	BRISTLED 1 (BST1)
AT5G10770	TEZ	Eukaryotic aspartyl protease family protein
AT5G03080	TEZ	Phosphatidic acid phosphatase (PAP2) family protein
AT5G42320	TEZ	Zn-dependent exopeptidases superfamily protein
AT2G41740	TEZ	villin 2 (VLN2)
AT4G21160	TEZ	ZAC
AT3G56950	TEZ	small and basic intrinsic protein 2;1 (SIP2;1)
AT4G32410	TEZ	cellulose synthase 1 (CESA1)
AT5G04930	TEZ	aminophospholipid ATPase 1 (ALA1)
AT1G35670	TEZ	calcium-dependent protein kinase 2 (CDPK2)
AT4G22910	TEZ	FIZZY-related 2 (FZR2)
AT4G32140	TEZ	EamA-like transporter family
AT3G01220	TEZ	homeobox protein 20 (HB20)
AT5G45940	TEZ	nudix hydrolase homolog 11 (NUDT11)
AT5G18650	TEZ	CHY-type/CTCHY-type/RING-type Zinc finger protein
AT2G31680	TEZ	RAB GTPase homolog A5D (RABA5d)
AT4G30600	TEZ	signal recognition particle receptor alpha subunit family protein
AT1G52280	TEZ	RAB GTPase homolog G3D (RABG3d)
AT4G35380	TEZ	SEC7-like guanine nucleotide exchange family protein
AT5G59940	TEZ	Cysteine/Histidine-rich C1 domain family protein
AT3G07990	TEZ	serine carboxypeptidase-like 27 (SCPL27)
AT1G05260	TEZ	RARE COLD INDUCIBLE GENE 3 (RCI3)
AT2G22560	TEZ	Kinase interacting (KIP1-like) family protein
AT5G35670	TEZ	IQ-domain 33 (iqd33)
AT1G24735	TEZ	S-adenosyl-L-methionine-dependent methyltransferases superfamily protein
AT1G03550	TEZ	Secretory carrier membrane protein (SCAMP) family protein
AT5G27150	TEZ	Na+/H+ exchanger 1 (NHX1)
AT1G68430	TEZ	unknown protein
AT5G46230	TEZ	Protein of unknown function, DUF538
AT1G30900	TEZ	VACUOLAR SORTING RECEPTOR 6 (VSR6)
AT2G14100	TEZ	cytochrome P450, family 705, subfamily A, polypeptide 13 (CYP705A13)
AT1G09170	TEZ	P-loop nucleoside triphosphate hydrolases superfamily protein with CH (Calponin Homology) domain
AT2G48030	TEZ	DNAse I-like superfamily protein
AT1G69240	TEZ	methyl esterase 15 (MES15)
AT1G33800	TEZ	Protein of unknown function (DUF579)
AT3G24670	TEZ	Pectin lyase-like superfamily protein
AT5G61350	TEZ	Protein kinase superfamily protein
AT2G22170	TEZ	Lipase/lipooxygenase, PLAT/LH2 family protein
AT2G39900	TEZ	GATA type zinc finger transcription factor family protein
AT1G70990	TEZ	proline-rich family protein
AT2G18450	TEZ	succinate dehydrogenase 1-2 (SDH1-2)
AT1G64920	TEZ	UDP-Glycosyltransferase superfamily protein
AT1G77020	TEZ	DNAJ heat shock N-terminal domain-containing protein
AT3G46760	TEZ	Protein kinase superfamily protein
AT4G20460	TEZ	NAD(P)-binding Rossmann-fold superfamily protein
AT1G04040	TEZ	HAD superfamily, subfamily IIIB acid phosphatase
AT1G07795	TEZ	unknown protein
AT2G25810	TEZ	tonoplast intrinsic protein 4;1 (TIP4;1)
AT5G08370	TEZ	alpha-galactosidase 2 (AGAL2)
AT3G10080	TEZ	RmlC-like cupins superfamily protein
AT3G23800	TEZ	selenium-binding protein 3 (SBP3)
AT5G46040	TEZ	Major facilitator superfamily protein
AT2G02620	TEZ	Cysteine/Histidine-rich C1 domain family protein
AT3G21340	TEZ	Leucine-rich repeat protein kinase family protein
AT5G27100	TEZ	glutamate receptor 2.1 (GLR2.1)
AT5G40980	TEZ	Protein of unknown function (DUF 3339)
AT1G09250	TEZ	basic helix-loop-helix (bHLH) DNA-binding superfamily protein
AT1G13950	TEZ	eukaryotic elongation factor 5A-1 (ELF5A-1)
AT1G14730	TEZ	Cytochrome b561/ferric reductase transmembrane protein family
AT1G15120	TEZ	Ubiquinol-cytochrome C reductase hinge protein
AT1G21900	TEZ	emp24/gp25L/p24 family/GOLD family protein
AT1G23480	TEZ	cellulose synthase-like A3 (CSLA03)
AT1G28240	TEZ	Protein of unknown function (DUF616)
AT1G53340	TEZ	Cysteine/Histidine-rich C1 domain family protein
AT1G71970	TEZ	unknown protein
AT1G75760	TEZ	ER lumen protein retaining receptor family protein
AT2G32520	TEZ	alpha/beta-Hydrolases superfamily protein
AT2G41110	TEZ	calmodulin 2 (CAM2)
AT2G45310	TEZ	UDP-D-glucuronate 4-epimerase 4 (GAE4)
AT3G02580	TEZ	sterol 1 (STE1)
AT3G04910	TEZ	with no lysine (K) kinase 1 (WNK1)
AT3G09570	TEZ	Lung seven transmembrane receptor family protein
AT3G13320	TEZ	cation exchanger 2 (CAX2)
AT3G17100	TEZ	sequence-specific DNA binding transcription factors
AT3G22070	TEZ	proline-rich family protein
AT3G24180	TEZ	Beta-glucosidase, GBA2 type family protein
AT3G50060	TEZ	myb domain protein 77 (MYB77)
AT4G00150	TEZ	HAIRY MERISTEM 3 (HAM3)
AT4G03560	TEZ	two-pore channel 1 (TPC1)
AT4G22590	TEZ	Haloacid dehalogenase-like hydrolase (HAD) superfamily protein
AT4G27320	TEZ	PHOS34
AT4G30410	TEZ	sequence-specific DNA binding transcription factors
AT4G31550	TEZ	WRKY DNA-binding protein 11 (WRKY11)
AT4G33440	TEZ	Pectin lyase-like superfamily protein
AT5G13500	TEZ	unknown protein
AT5G27930	TEZ	Protein phosphatase 2C family protein
AT5G46910	TEZ	Transcription factor jumonji (jmj) family protein / zinc finger (C5HC2 type) family protein
AT5G48810	TEZ	cytochrome B5 isoform D (CB5-D)
AT5G51060	TEZ	ROOT HAIR DEFECTIVE 2 (RHD2)
AT5G57720	TEZ	AP2/B3-like transcriptional factor family protein
AT5G58900	TEZ	Homeodomain-like transcriptional regulator
AT5G60860	TEZ	RAB GTPase homolog A1F (RABA1f)
AT5G66920	TEZ	SKU5 similar 17 (sks17)
AT1G68100	TEZ	IAA-ALANINE RESISTANT 1 (IAR1)
AT1G72240	TEZ	unknown protein
AT4G09030	TEZ	arabinogalactan protein 10 (AGP10)
AT3G13050	TEZ	Major facilitator superfamily protein
AT2G42030	TEZ	RING/U-box superfamily protein
AT3G56760	TEZ	Protein kinase superfamily protein
AT4G02080	TEZ	secretion-associated RAS super family 2 (SAR2)
AT1G26920	TEZ	unknown protein
AT2G20370	TEZ	MURUS 3 (MUR3)
AT1G67050	TEZ	unknown protein
AT5G43330	TEZ	Lactate/malate dehydrogenase family protein
AT1G63000	TEZ	nucleotide-rhamnose synthase/epimerase-reductase (NRS/ER)
AT5G09870	TEZ	cellulose synthase 5 (CESA5)
AT3G60860	TEZ	SEC7-like guanine nucleotide exchange family protein
AT1G67230	TEZ	LITTLE NUCLEI1 (LINC1)
AT2G31360	TEZ	16:0delta9 desaturase 2 (DS2)
AT2G27060	TEZ	Leucine-rich repeat protein kinase family protein
AT5G03300	TEZ	adenosine kinase 2 (ADK2)
AT5G67480	TEZ	BTB and TAZ domain protein 4 (BT4)
AT5G38790	TEZ	unknown protein
AT3G12710	TEZ	DNA glycosylase superfamily protein
AT5G17330	TEZ	glutamate decarboxylase (GAD)
AT5G48560	TEZ	basic helix-loop-helix (bHLH) DNA-binding superfamily protein
AT4G36890	TEZ	irregular xylem 14 (IRX14)
AT1G78480	TEZ	Prenyltransferase family protein
AT1G17120	TEZ	cationic amino acid transporter 8 (CAT8)
AT1G01230	TEZ	ORMDL family protein
AT1G02270	TEZ	Calcium-binding endonuclease/exonuclease/phosphatase family
AT1G06890	TEZ	nodulin MtN21 /EamA-like transporter family protein
AT1G08480	TEZ	unknown protein
AT1G09080	TEZ	BIP3
AT1G10630	TEZ	ADP-ribosylation factor A1F (ARFA1F)
AT1G10670	TEZ	ATP-citrate lyase A-1 (ACLA-1)
AT1G12470	TEZ	zinc ion binding
AT1G12640	TEZ	MBOAT (membrane bound O-acyl transferase) family protein
AT1G13210	TEZ	autoinhibited Ca2+/ATPase II (ACA.l)
AT1G13750	TEZ	Purple acid phosphatases superfamily protein
AT1G14450	TEZ	NADH dehydrogenase (ubiquinone)s
AT1G17730	TEZ	vacuolar protein sorting 46.1 (VPS46.1)
AT1G18150	TEZ	ATMPK8
AT1G18260	TEZ	HCP-like superfamily protein
AT1G18360	TEZ	alpha/beta-Hydrolases superfamily protein
AT1G18620	TEZ	unknown protein
AT1G19360	TEZ	Nucleotide-diphospho-sugar transferase family protein
AT1G19440	TEZ	3-ketoacyl-CoA synthase 4 (KCS4)
AT1G22335	TEZ	#N/A
AT1G22840	TEZ	CYTOCHROME C-1 (CYTC-1)
AT1G23260	TEZ	MMS ZWEI homologue 1 (MMZ1)
AT1G23490	TEZ	ADP-ribosylation factor 1 (ARF1)
AT1G25320	TEZ	Leucine-rich repeat protein kinase family protein
AT1G26690	TEZ	emp24/gp25L/p24 family/GOLD family protein
AT1G28070	TEZ	unknown protein
AT1G29690	TEZ	constitutively activated cell death 1 (CAD1)
AT1G30270	TEZ	CBL-interacting protein kinase 23 (CIPK23)
AT1G45688	TEZ	unknown protein
AT1G51590	TEZ	alpha-mannosidase 1 (MNS1)
AT1G52250	TEZ	#N/A
AT1G52420	TEZ	UDP-Glycosyltransferase superfamily protein
AT1G55840	TEZ	Sec14p-like phosphatidylinositol transfer family protein
AT1G62045	TEZ	BEST Arabidopsis thaliana protein match is: ankyrin repeat family protein (TAIR:AT1G11740.1)
AT1G62790	TEZ	Bifunctional inhibitor/lipid-transfer protein/seed storage 2S albumin superfamily protein
AT1G65010	TEZ	INVOLVED IN: flower development
AT1G67330	TEZ	Protein of unknown function (DUF579)
AT1G67350	TEZ	unknown protein
AT1G68000	TEZ	phosphatidylinositol synthase 1 (PIS1)
AT1G68650	TEZ	Uncharacterized protein family (UPF0016)
AT1G69960	TEZ	serine/threonine protein phosphatase 2A (PP2A)
AT1G70490	TEZ	ARFA1D
AT1G74210	TEZ	PLC-like phosphodiesterases superfamily protein
AT1G75020	TEZ	lysophosphatidyl acyltransferase 4 (LPAT4)
AT1G75300	TEZ	NmrA-like negative transcriptional regulator family protein
AT1G75620	TEZ	glyoxal oxidase-related protein
AT1G75840	TEZ	RAC-like GTP binding protein 5 (ARAC5)
AT1G77130	TEZ	plant glycogenin-like starch initiation protein 2 (PGSIP2)
AT1G78620	TEZ	Protein of unknown function DUF92, transmembrane
AT1G78900	TEZ	vacuolar ATP synthase subunit A (VHA-A)
AT1G78920	TEZ	vacuolar H+-pyrophosphatase 2 (VP2)
AT2G01820	TEZ	Leucine-rich repeat protein kinase family protein
AT2G03120	TEZ	signal peptide peptidase (SPP)
AT2G03450	TEZ	purple acid phosphatase 9 (PAP9)
AT2G03680	TEZ	SPIRAL1 (SPR1)
AT2G13820	TEZ	Bifunctional inhibitor/lipid-transfer protein/seed storage 2S albumin superfamily protein
AT2G15310	TEZ	ADP-ribosylation factor B1A (ARFB1A)
AT2G16510	TEZ	ATPase, F0/V0 complex, subunit C protein
AT2G17720	TEZ	2-oxoglutarate (2OG) and Fe(II)-dependent oxygenase superfamily protein
AT2G17980	TEZ	ATSLY1
AT2G20820	TEZ	unknown protein
AT2G21410	TEZ	vacuolar proton ATPase A2 (VHA-A2)
AT2G22480	TEZ	phosphofructokinase 5 (PFK5)
AT2G23980	TEZ	cyclic nucleotide-gated channel 6 (CNGC6)
AT2G25310	TEZ	FUNCTIONS IN: carbohydrate binding
AT2G25610	TEZ	ATPase, F0/V0 complex, subunit C protein
AT2G27030	TEZ	calmodulin 5 (CAM5)
AT2G27360	TEZ	GDSL-like Lipase/Acylhydrolase superfamily protein
AT2G28080	TEZ	UDP-Glycosyltransferase superfamily protein
AT2G28440	TEZ	proline-rich family protein
AT2G29900	TEZ	Presenilin-2 (PS2)
AT2G31085	TEZ	CLAVATA3/ESR-RELATED 6 (CLE6)
AT2G31490	TEZ	unknown protein
AT2G32280	TEZ	Protein of unknown function (DUF1218)
AT2G32810	TEZ	beta galactosidase 9 (BGAL9)
AT2G34680	TEZ	AUXIN-INDUCED IN ROOT CULTURES 9 (AIR9)
AT2G35050	TEZ	Protein kinase superfamily protein with octicosapeptide/Phox/Bem1p domain
AT2G35610	TEZ	xyloglucanase 113 (XEG113)
AT2G37050	TEZ	Leucine-rich repeat protein kinase family protein
AT2G39550	TEZ	PGGT-I
AT2G40765	TEZ	unknown protein
AT2G43970	TEZ	RNA-binding protein
AT2G44310	TEZ	Calcium-binding EF-hand family protein
AT2G45140	TEZ	plant VAP homolog 12 (PVA12)
AT2G46170	TEZ	Reticulon family protein
AT2G46540	TEZ	unknown protein
AT3G01390	TEZ	vacuolar membrane ATPase 10 (VMA10)
AT3G01720	TEZ	unknown protein
AT3G03050	TEZ	cellulose synthase-like D3 (CSLD3)
AT3G03070	TEZ	NADH-ubiquinone oxidoreductase-related
AT3G03250	TEZ	UDP-GLUCOSE PYROPHOSPHORYLASE 1 (UGP1)
AT3G05170	TEZ	Phosphoglycerate mutase family protein
AT3G06300	TEZ	P4H isoform 2 (AT-P4H-2)
AT3G06580	TEZ	GALK
AT3G07880	TEZ	SUPERCENTIPEDE1 (SCN1)
AT3G09810	TEZ	isocitrate dehydrogenase VI (IDH-VI)
AT3G10370	TEZ	SUGAR-DEPENDENT 6 (SDP6)
AT3G11320	TEZ	Nucleotide-sugar transporter family protein
AT3G12100	TEZ	Cation efflux family protein
AT3G13360	TEZ	WPP domain interacting protein 3 (WIP3)
AT3G13930	TEZ	Dihydrolipoamide acetyltransferase, long form protein
AT3G16630	TEZ	KINESIN-13A
AT3G20290	TEZ	EPS15 homology domain 1 (EHD1)
AT3G20410	TEZ	calmodulin-domain protein kinase 9 (CPK9)
AT3G21250	TEZ	multidrug resistance-associated protein 6 (MRP6)
AT3G24120	TEZ	Homeodomain-like superfamily protein
AT3G24720	TEZ	#N/A
AT3G29360	TEZ	UDP-glucose 6-dehydrogenase family protein
AT3G43300	TEZ	HOPM interactor 7 (ATMIN7)
AT3G48140	TEZ	B12D protein
AT3G49840	TEZ	Uncharacterized conserved protein (DUF2215)
AT3G50280	TEZ	HXXXD-type acyl-transferase family protein
AT3G51160	TEZ	MURUS 1 (MUR1)
AT3G51550	TEZ	FERONIA (FER)
AT3G51580	TEZ	unknown protein
AT3G52730	TEZ	ubiquinol-cytochrome C reductase UQCRX/QCR9-like family protein
AT3G53520	TEZ	UDP-glucuronic acid decarboxylase 1 (UXS1)
AT3G53990	TEZ	Adenine nucleotide alpha hydrolases-like superfamily protein
AT3G55920	TEZ	Cyclophilin-like peptidyl-prolyl cis-trans isomerase family protein
AT3G57480	TEZ	zinc finger (C2H2 type, AN1-like) family protein
AT3G61070	TEZ	peroxin 11E (PEX11E)
AT3G62290	TEZ	ADP-ribosylation factor A1E (ARFA1E)
AT4G00585	TEZ	unknown protein
AT4G00860	TEZ	ATOZI1
AT4G01480	TEZ	pyrophosphorylase 5 (PPa5)
AT4G04910	TEZ	N-ethylmaleimide sensitive factor (NSF)
AT4G09100	TEZ	RING/U-box superfamily protein
AT4G10140	TEZ	unknown protein
AT4G11010	TEZ	nucleoside diphosphate kinase 3 (NDPK3)
AT4G11020	TEZ	unknown protein
AT4G12230	TEZ	alpha/beta-Hydrolases superfamily protein
AT4G16600	TEZ	Nucleotide-diphospho-sugar transferases superfamily protein
AT4G18060	TEZ	SH3 domain-containing protein
AT4G19185	TEZ	nodulin MtN21 /EamA-like transporter family protein
AT4G21450	TEZ	PapD-like superfamily protein
AT4G26570	TEZ	calcineurin B-like 3 (CBL3)
AT4G27750	TEZ	IMPAIRED SUCROSE INDUCTION 1 (ISI1)
AT4G28600	TEZ	no pollen germination related 2 (NPGR2)
AT4G29960	TEZ	unknown protein
AT4G30550	TEZ	Class I glutamine amidotransferase-like superfamily protein
AT4G30560	TEZ	cyclic nucleotide gated channel 9 (CNGC9)
AT4G32470	TEZ	Cytochrome bd ubiquinol oxidase, 14kDa subunit
AT4G32530	TEZ	ATPase, F0/V0 complex, subunit C protein
AT4G35310	TEZ	calmodulin-domain protein kinase 5 (CPK5)
AT4G36710	TEZ	GRAS family transcription factor
AT4G37830	TEZ	cytochrome c oxidase-related
AT4G38510	TEZ	ATPase, V1 complex, subunit B protein
AT5G03610	TEZ	GDSL-like Lipase/Acylhydrolase superfamily protein
AT5G05170	TEZ	CONSTITUTIVE EXPRESSION OF VSP 1 (CEV1)
AT5G06850	TEZ	C2 calcium/lipid-binding plant phosphoribosyltransferase family protein
AT5G07370	TEZ	inositol polyphosphate kinase 2 alpha (IPK2a)
AT5G10750	TEZ	Protein of unknown function (DUF1336)
AT5G14310	TEZ	carboxyesterase 16 (CXE16)
AT5G15910	TEZ	NAD(P)-binding Rossmann-fold superfamily protein
AT5G16510	TEZ	Alpha-1,4-glucan-protein synthase family protein
AT5G16910	TEZ	cellulose-synthase like D2 (CSLD2)
AT5G17910	TEZ	unknown protein
AT5G18520	TEZ	Lung seven transmembrane receptor family protein
AT5G20080	TEZ	FAD/NAD(P)-binding oxidoreductase
AT5G20350	TEZ	TIP GROWTH DEFECTIVE 1 (TIP1)
AT5G25540	TEZ	CTC-interacting domain 6 (CID6)
AT5G34930	TEZ	arogenate dehydrogenase
AT5G35630	TEZ	glutamine synthetase 2 (GS2)
AT5G38560	TEZ	Protein kinase superfamily protein
AT5G39340	TEZ	histidine-containing phosphotransmitter 3 (AHP3)
AT5G40650	TEZ	succinate dehydrogenase 2-2 (SDH2-2)
AT5G42880	TEZ	Plant protein of unknown function (DUF827)
AT5G43880	TEZ	Protein of unknown function (DUF3741)
AT5G45710	TEZ	ROOT HANDEDNESS 1 (RHA1)
AT5G46630	TEZ	Clathrin adaptor complexes medium subunit family protein
AT5G47200	TEZ	RAB GTPase homolog 1A (RAB1A)
AT4G17530	TEZ	RAB GTPase homolog 1C (RAB1C)
AT5G51880	TEZ	2-oxoglutarate (2OG) and Fe(II)-dependent oxygenase superfamily protein
AT5G52020	TEZ	Integrase-type DNA-binding superfamily protein
AT5G52240	TEZ	membrane steroid binding protein 1 (MSBP1)
AT5G52840	TEZ	NADH-ubiquinone oxidoreductase-related
AT5G53130	TEZ	cyclic nucleotide gated channel 1 (CNGC1)
AT5G54650	TEZ	formin homology5 (Fh5)
AT5G57110	TEZ	autoinhibited Ca2+ -ATPase, isoform 8 (ACA8)
AT5G57970	TEZ	DNA glycosylase superfamily protein
AT5G58060	TEZ	YKT61
AT5G58690	TEZ	phosphatidylinositol-speciwc phospholipase C5 (PLC5)
AT5G59210	TEZ	myosin heavy chain-related
AT5G60350	TEZ	unknown protein
AT5G60550	TEZ	geminivirus rep interacting kinase 2 (GRIK2)
AT5G60800	TEZ	Heavy metal transport/detoxification superfamily protein
AT5G63990	TEZ	Inositol monophosphatase family protein
AT5G67020	TEZ	unknown protein
AT5G67560	TEZ	ADP-ribosylation factor-like A1D (ARLA1D)

## Sheet: up and TEZ expression unknown
Function unknown and expressed in the TEZ induced by aluminum
AT4G23870
AT3G21680
AT2G17300
AT4G35320
AT3G55420
AT1G13670
AT5G02640
AT1G68430
AT1G72240
AT5G38790
AT1G67350
AT2G20820
AT5G60350
