# Supplementary material for: Transition Zone1 Negatively Regulates Arabidopsis Aluminum Resistance Through Interaction With Aconitases
Source: Front Plant Sci. 2022 Jan 27;12:827797. doi: 10.3389/fpls.2021.827797 (PMC8829429; doi:10.3389/fpls.2021.827797)
Supplement: Supplementary file 3 [file Table_2.xlsx]

## Sheet: Sheet1
Supplemental Date 2 The primer list used in the article
Name	Sequence (5'---3')
TZ1cas9-1F	ATTGATGGGAAACTGTTTGATGGG
TZ1cas9-1R	AAACCCCATCAAACAGTTTCCCAT
TZ1cas9-2F	ATTGGGGAGAAGCGGCTGCAAAGGCGG
TZ1cas9-2R	AAACCCGCCTTTGCAGCCGCTTCTCCC
TZ1proF	ATAATGTGTCTTGGACTCGG
TZ1N-LUCF	AGCTCGGTACCCGGGATGGGAAACTGTTTGATGGG
TZ1N-LUCR	GCGTACGAGATCTGGGACGAAAGTGTTTCTTCAGGC
TZ1F	ATGGGAAACTGTTTGATGGG
TZ1R	CGAAAGTGTTTCTTCAGGC
ACO1CDSF	ATGGCTTCCGAGAATCCTTTC
ACO1CDSR	TTATTGTTTGATCAAGTTCCTG
ACO1F1	ATGTCAGGTACTCTCTATGAGTGG
ACO1C-LUCF1	GGGCGGTACCCGGGGCATGTCAGGTACTCTCTATGAGTGG
ACO1C-LUCR	CGAAAGCTCTGCAGGTTATTGTTTGATCAAGTTCCTG
ACO2F1	ATGTATTCTTGGGATCCAAACT
ACO2CDSR	TCACTTGGCGCTCAAACTCCG
ACO2C-LUCF1	GGGCGGTACCCGGGGCATGTATTCTTGGGATCCAAACT
ACO2C-LUCR	CGAAAGCTCTGCAGGTCACTTGGCGCTCAAACTCCG
ACO3F1	ATGGAGAATACCCTCTACTCAT
ACO3CDSR	CTATTGCTTGCTCAAGTTTCTG
ACO3C-LUCF1	GGGCGGTACCCGGGGCATGGAGAATACCCTCTACTCAT
ACO3C-LUCR	CGAAAGCTCTGCAGGCTATTGCTTGCTCAAGTTTCTG
qRT-PCR primer
TZ1F	ACTTGACCCACACCGAAAGA
TZ2R	TGGGAATGCCCAAGAAAA
